# Supplementary material for: Transcriptomic intratumor heterogeneity of breast cancer patient-derived organoids may reflect the unique biological features of the tumor of origin
Source: Breast Cancer Res. 2023 Feb 21;25:21. doi: 10.1186/s13058-023-01617-4 (PMC9942352; doi:10.1186/s13058-023-01617-4)
Supplement: Supplementary file 2 — Additional file 2.Table S1: 38 ClustGSs across 10 PDOs.Table S2: Cluster-specific expressed gene lists in P165 and P210.Table S3: Cluster-specific expressed gene lists in PDO180 P6 and PDO210 P8.Table S4: Meta-ClustGSs.Table S5 PDO-specific ClustGSs. [file 13058_2023_1617_MOESM2_ESM.xlsx]

## Sheet: Table. S1
Supplementary Table 1. 38 ClustGSs across 10 PDOs.
	ob154#C1	ob154#C2	ob154#C3	ob154#C4	ob155#C1	ob155#C2	ob155#C3	ob155#C4	ob155#C5	ob165#C1	ob165#C2	ob165#C3	ob165#C4	ob166#C1	ob166#C2	ob166#C3	ob166#C4	ob180#C1	ob180#C2	ob180#C3	ob195#C1	ob202#C2	ob202#C3	ob203#C1	ob203#C2	ob203#C3	ob203#C4	ob207P#C1	ob207P#C2	ob207P#C3	ob207P#C4	ob207P#C5	ob210#C1	ob210#C2	ob210#C3	ob210#C4	ob210#C5	ob210#C6
1	DUSP6	RRM2	PLK1	PTTG1	EIF3H	CCNE2	AURKA	SCGB2A1	EID1	XBP1	KLK5	TOP2A	GABRP	SPARC	LTF	UCP2	NCAPG	CHI3L1	CPB1	CXCL14	KLK5	CXCL14	ANXA2	KRT19	TOP2A	KRT15	KCNJ3	CKS1B	MAGEA4	SDC1	VIM	NDUFS8	GSTP1	MUCL1	NUCKS1	UBE2C	ECM1	CCNE2
2	XBP1	FAM111B	KIF20A	CENPF	PABPC1	GINS2	PLK1	NGFR	MLPH	CLU	DKK1	CENPU	SFRP1	NPC2	SAA1	FOXA1	BIRC5	SFRP1	FOXA1	POSTN	KLK7	COL17A1	TMSB4X	KRT8	MKI67	BMPR1B	APOD	BIRC5	HMGB2	PDLIM5	CYP4Z1	PRKAR1A	ADD3	SCD	MKI67	TOP2A	SERPINI1	FAM111B
3	FAM174B	CCNE2	DLGAP5	TUBA1B	AARD	MCM3	PRR11	ZG16B	KCNMA1	CA12	TGFB2	NCAPG	KRT14	APOE	SAA2	SPTSSB	TOP2A	RARRES1	CYP4Z1	TIMP3	LGALS1	MYLK	KRT17	GRB14	NCAPG	PRKACB	IFI27	TUBA1B	DHTKD1	HMGCS2	NAP1L1	MALAT1	IGFBP5	TFF3	HMGB2	DLGAP5	CXCL14	PCNA
4	KRT7	GINS2	NEK2	CDKN3	CRABP2	MCM6	CCNA2	NTRK2	SPTSSB	CYP4Z1	MCAM	CDK1	SPARC	MYLK	RARRES1	AGR2	MKI67	GABRP	CYP4X1	COL17A1	TMSB4X	MYL9	KRT81	SCGB2A2	HMGB2	MAP3K1	CSTA	HSP90AB1	LGALS3BP	EEF1A1	PPP1R1B	MAP1LC3B	DNAJC1	APOD	TOP2A	TPX2	BASP1	MCM3
5	EEF1A1	ASF1B	HMMR	HSP90AB1	COX6C	DTL	KIF20A	LINC01235	PRSS23	TMEM45A	CAVIN1	MKI67	KRT6B	EEF1A1	STAC2	MUC6	TPX2	SLC25A37	TFAP2B	MYL9	KRT17	TIMP3	NPC2	SMOX	TUBA1B	MUCL1	PSCA	COMMD9	STMN1	AC004233.2	LGALS3BP	AP3D1	CCND1	PKM	TUBA1B	CENPA	IFI6	RRM2
6	ACSL3	EXO1	CENPE	HMGB1	TKT	MCM4	BIRC5	S100A1	FARP1	KTN1	THBS1	ZWINT	TCN1	LTBP2	SLC25A37	TFAP2B	UBE2C	STAC2	XBP1	MYLK	KRT23	TAGLN	ANXA1	CRISP3	CDK1	COX7A1	TRGC1	LDLRAD3	HSPB1	IFI6	DUSP6	ATXN7L3B	IRX3	TFF1	CDK1	PRR11	S100A14	ATAD2
7	DUSP4	PCLAF	ASPM	CCNB1	TACSTD2	PCNA	CCNB1	SCGB1D2	MUC6	PLAT	KRT17	TK1	IL33	NTRK2	CD59	ANKRD30A	PCLAF	LTF	CA12	SEMA5A	ANXA2	IGFBP5	S100A10	SCGB1D2	UBE2C	UGT2B11	CTTN	PTMA	PCLAF	CA12	MAGEA4	SSR4	TMEM150C	TRGC1	TUBB	HMGB2	STS	DTL
8	NEAT1	WDR76	CCNB1	BIRC5	PIK3R3	MCM10	CENPA	DBI	TMC5	CP	S100A6	BIRC5	KRT5	A2M	SFRP1	SLC40A1	CDK1	NDRG2	TMC5	ACTA2	CPA4	ACTA2	GUCY1A1	STC2	PKMYT1	ITPRID2	DNAJC1	H2AFZ	VIM	KMO	ST8SIA6.AS1	RAB3D	XBP1	SPINT2	ZWINT	PLK1	UPK2	UNG
9	CD24	PCNA	KIF2C	PTMA	SPTSSA	CDT1	CCNB2	FABP7	TCEAL9	GATA3	FILIP1L	FAM111B	NGFR	NGFR	FTH1	PRSS23	NCAPH	NTRK2	CADPS2	TAGLN	S100A11	JAG2	CYP1B1	MAOB	PBK	PDZK1IP1	IFI6	FDPS	HCLS1	EEF2	TPT1	RTF1	ASPH	EEF1A1	UBE2T	AURKA	NCAM2	CENPU
10	ABCC11	DTL	DEPDC1	ARL6IP1	EEF1A1	MCM5	PTTG1	SLC12A2	ADIRF	GALNT6	CLDN1	TYMS	LTBP2	CYP1B1	CCL28	TMEM45B	CEP55	PTN	TMEM45A	JAG2	S100A10	LOXL2	AARD	DCAF10	KIF4A	CST4	BRINP3	PCNA	HMGB1	XBP1	PIP	DDX3X	PABPC1	CD24	CENPF	PBK	PSCA	MCM4
11	SRARP	FANCI	KIF23	STMN1	NES	BRCA1	HMGB2	SELENOP	AFF3	BHLHE40	KRT7	HMGB2	SAA1	KRT5	MGP	TMC5	DEPDC1	CYP1B1	GMNN	NTM	TAGLN2	TPM1	KLK5	DUSP4	TYMS	S100A7	HSPB8	TRIM44	FRZB	TLCD1	HSPB1	AKT1	RHOB	HSP90AB1	H2AFZ	TUBA1B	FAM107B	SLFN13
12	SCD	E2F1	AURKA	DLGAP5	EIF3E	WDR76	CENPE	NDRG2	TMEM45B	SLC40A1	MYH9	PCLAF	APOE	KRT15	NFKBIZ	SPDEF	CCNA2	EEF1A1	PRLR	EHD3	S100A6	TPM2	LGALS1	SEMA3C	TPX2	H1F0	POF1B	CBX3	CALM1	MXD4	RARRES1	STRAP	KRT19	BRINP3	DHFR	CCNB1	MX1	MCM6
13	MARCKSL1	ZWINT	CENPA	MKI67	CST3	CHEK1	DLGAP5	AQP1	ADCY5	ASPH	LOXL2	ASF1B	STAC2	COL14A1	LCN2	KRT8	KIF20A	EHF	LIMCH1	LTBP2	ANXA1	SEMA5A	FSTL1	COL2A1	CENPF	MGP	MDK	CCNA2	TYMS	ANG	CD59	LRP10	SLC38A1	MAGED1	CKS1B	CKS2	PLAT	MCM2
14	ARF4	CDC6	TPX2	HMGN2	HIST1H2BG	RRM2	HMMR	CHI3L1	AGR2	MUCL1	KLK7	CEP55	FBXO32	KRT14	PODXL	TBX3	NUSAP1	TNFAIP2	AGR2	LOXL2	KRT6B	COL14A1	KRT6B	LURAP1L	STMN1	JUN	FAM3B	HSP90AA1	CENPU	C11orf74	SELENOP	SF3B1	BMI1	KCNC2	KIF20B	HMGB1	TCEAL4	DUT
15	CCND1	CDCA4	KIF18A	HSP90AA1	CHI3L1	FAM111B	NEK2	CITED4	FOXA1	TFAP2B	MYL9	NCAPH	MYLK	DKK3	SYNM	KRT19	CENPF	WFDC2	IQGAP2	THY1	CTSC	MATN2	CRABP2	RBPMS	CCNA2	TPT1	BMI1	TK1	MCM10	TP53INP2	SERPINI1	RDH11	ST3GAL1	HSPB1	FANCI	CENPF	CCL28	DHFR
16	CSRP1	CDC45	TOP2A	HMMR	GSTP1	TK1	CDC20	CSRP1	ANKRD30A	SC5D	FSTL1	NUSAP1	NTRK2	PLXDC2	CHI3L1	XBP1	PBK	KIT	NBL1	CCND2	PERP	CAVIN1	TACSTD2	COX6C	ZWINT	NFKBIZ	ANO1	FOXM1	RRM2	FTL	TFAP2B	CD151	CRIP2	RHOBTB3	TK1	BIRC5	TSPAN8	CDC6
17	ST6GAL1	POLE2	CENPF	HNRNPA2B1	LY6D	ZWINT	DEPDC1	FOXI1	FMOD	PRLR	IL32	UBE2C	SLC34A2	EGR1	PTN	INHBB	HMMR	CITED4	AR	CTNNAL1	MYH14	EFEMP1	S100A11	GPRC5A	CKS2	HIST1H1C	CRABP2	CACYBP	WFDC2	CCND1	CD36	MMADHC	PTMS	S100A6	TPX2	CENPE	SLPI	MCM7
18	AC093001.1	CDK1	TTK	NMU	UQCRB	MCM2	NDC80	CD59	AR	GMNN	ACTN1	KIFC1	A2M	AOX1	SCGB2A2	MLPH	TTK	SOX9	MUCL1	IGFBP5	S100A14	CCL2	CD24	EVL	IQGAP3	ELOVL5	PABPC1	UBE2T	H2AFZ	COMMD9	FAIM2	CCT8	KRT7	TMED3	KIFC1	UBE2S	PHLDA1	E2F1
19	ST3GAL1	MCM7	PTTG1	H2AFZ	AC104986.2	DUT	UBE2C	SFRP1	ANXA6	TNFSF10	ANXA1	DLGAP5	NDRG2	TPM2	TNFAIP2	ABCC3	CENPU	CD59	PLAT	PDGFA	CSTB	BEX3	VIM	CD36	BIRC5	FTH1	TPM4	TPM3	ATAD2	NEK8	PLD3	MAGED1	YWHAZ	DHCR7	IQGAP3	H2AFZ	SELENBP1	HELLS
20	SLC12A2	PKMYT1	UBE2C	HMGB3	RACK1	ZNF367	KIF14	TMEM213	PEG10	PMP22	MYL12B	CCNA2	NFIX	CALD1	SCGB1D2	S100A16	ESCO2	MGP	ALDH3B2	TPM2	HSPB1	RBBP8	PLAT	KRT18	TUBB	HOXB3	YWHAZ	NME1	PTMA	AGR2	IFITM3	PTBP1	GATA3	CLU	CEP55	PTTG1	ADAM8	ZNF367
21	AGR2	CENPU	CDC20	HDGF	EIF2S3	CLSPN	CKS2	SCGB2A2	TCIM	FTH1	KRT23	PBK	ARL4A	MYL9	SCGB2A1	SLC7A8	KIFC1	BBOX1	ELOVL5	NOV	TPM4	ALPL	GSN	NAT1	CENPU	BST2	CD63	CYFIP1	DUT	CAPN13	HCLS1	UBE2Z	TMSB10	CXCL17	BIRC5	BUB1	EGLN3	TK1
22	ACTG1	FBXO5	CCNA2	UBE2S	HIST2H2BE	FEN1	TPX2	PPP1R1B	C12orf75	FOXA1	TAGLN	HMMR	DSC3	TRIM29	AZGP1	QPRT	FOXM1	KRT6B	PMP22	CAV1	S100A2	A2M	FBLN5	C6orf141	HMMR	SLC39A6	CFL1	TPX2	SSX1	SPDEF	FMOD	ATP6V1A	XIST	CEACAM5	HIST1H2BJ	CCNA2	STC1	SLBP
23	QPRT	HELLS	BIRC5	FUBP1	SLC25A6	MCM7	CEP55	MBOAT2	MYADM	MPHOSPH6	KLK10	DEPDC1	SLC25A37	COL4A2	SLC28A3	CLCA2	BUB1B	PADI2	C17orf58	CRISPLD1	NNMT	PDGFA	SAT1	FAM198B	ANLN	NTN4	ATP6AP1	TUBB	CAPRIN1	FADS2	FRZB	SRSF10	NDRG1	ARF1	SPC25	ASPM	PLA2G2A	TYMS
24	FOXI1	UBE2T	TROAP	NCAPD2	MIEN1	E2F1	ASPM	CALM2	SLC1A1	ALDH3B2	ANXA3	KIF4A	CD59	ID4	SOD2	TCIM	GTSE1	MFGE8	KRT8	COL4A2	TACSTD2	MAP3K20	KRAS	ZBTB18	TTK	NPY1R	ATP5F1E	UBE2C	RARRES1	CYFIP1	GRN	CIRBP	COX6A1	NUCB2	MIS18A	HMGN2	SLC39A6	MYBL2
25	DDX17	SPC25	NUF2	HNRNPM	CEBPB	CDK1	KIF2C	THRSP	MS4A7	MARCKSL1	NEXN	PKMYT1	CHI3L1	MPZL1	RGS2	DCDC2	BUB1	ANXA1	GATA3	EFEMP1	CST3	NGFR	KLK7	CALML5	NEK2	MRPS30.DT	MARCKS	POLR2K	CDK4	KRT7	CLU	MANF	TFAP2A	S100A14	SHCBP1	HMMR	RALBP1	FEN1

## Sheet: Table. S2
Supplementary Table 2. Cluster-specific expressed gene lists in P165 and P210.
P165 primary EPCAM+ cells									P210 primary EPCAM+ cells
C1	C2	C3	C4	C5	C6	C7	C8		C1	C2	C3	C4	C5	C6	C7	C8
IGFBP5	CPB1	TOP2A	MALAT1	SFRP1	MYBPC1	SPINK1	TRAC		AREG	TUBA1B	CCDC74A	JUNB	IGFBP5	CENPF	C2CD4B	CXCR4
HOXC10	PDLIM1	PBK	NEAT1	PTN	CYP4X1	LINC01687	CD2		SLC12A2	UBE2T	DSCAM.AS1	FOS	GJA1	TOP2A	TNFAIP3	SRGN
LMNA	C15orf48	NEK2	ZSWIM6	KRT17	SERPING1	MUC13	PTPRC		TM4SF1	H2AFZ	APOD	EGR1	UNC5C	PTTG1	LTF	PTPRC
AGR2	TPM4	CDK1	MRTFA	KRT14	MGP	KCNC2	ICOS		NEDD9	PCNA	AC069228.1	BRD2	MUC4	ASPM	NCOA7	IL32
NR4A1	TCEAL4	IQGAP3	ASH1L	KRT5	CLIC6	FGB	CD3G		DEGS1	ATAD2	SPAG6	FOSB	BST2	CENPE	VIM	TRBC2
CERS2	MRPS30.DT	MKI67	FGF13	KRT6B	VTCN1	PYDC1	SPN		ACTG1	CENPU	LYZ	IER2	PLAT	BIRC5	DAPL1	CCL5
NUDT4	SUB1	UBE2C	MYO1E	MMP7	NEK10	SFTA2	IL2RG		YWHAZ	ESCO2	DEFB1	JUN	SHISA2	CCNB1	CCDC74A	ANXA1
KDM5B	SH3BGRL	UBE2T	SIK3	ID4	SOCS2	CIP2A	SRGN		SKIL	ZWINT	FCGR2B	DUSP1	IL19	NEK2	GFRA1	IL7R
CRIP2	CYB5A	ASPM	CCDC30	CALD1	EEF1A1	HABP2	RUNX3		BZW1	PBK	SELENOP	HSPA1A	DNAJC1	PLK1	SYT1	CD2
HSP90AA1	AC092979.1	ZWINT	SMYD3	KLK5	GMNN	CYP4F22	CD3D		TMTC2	CDK1	NAT1	HSPA1B	ANPEP	AURKA	MAP1B	RGS1
SELENBP1	MUCL1	TPX2	SMURF1	ISLR	SLC40A1	MGLL	CD52		EEF1A1	TK1	MUC1	HES1	GFRA1	KIF14	EZR	TRAC
FKBP4	PMAIP1	NUSAP1	NFAT5	KLK7	MARCKS	DEFB1	TRBC2		KCNC2	FAM111B	IGFBP4	ZFP36	SPARC	TROAP	TCIM	IL2RG
ZNF281	ESR1	CEP55	RORA	CAVIN1	PDK4	LAMB3	LSP1		CCDC192	RRM2	CXCL17	DNAJB1	IFI27	PRR11	CD24	CD52
SCGB2A2	TCEAL1	BIRC5	AGAP1	STAC2	TRIM22	AL133370.1	LAPTM5		KDM5B	TYMS	TFPI2	TOB1	IFI6	HMMR	IGFBP5	FYB1
CD55	RAB31	KIF4A	RALGPS2	GABRP	ANXA3	INAVA	TRBC1		EZR	HELLS	SCD	BRINP3	GPRC5A	TPX2	ASAH1	ETS1
MEF2D	TRH	NCAPG	AGBL4	CHI3L1	PERP	PIGR	IL2RB		CPT1A	PCLAF	GDF15	ZFP36L1	PPDPF	UBE2C	WEE1	GPR183
UBC	AREG	CENPF	FAM160A1	MFGE8	ANKH	SIRLNT	CXCR3		TMSB4X	CENPK	FAM83A	TSC22D1	CLU	DLGAP5	MALAT1	CD3E
HOXC4	MAGED2	FOXM1	RC3H1	DSG3	SAT1	ESRRG	GNG2		MYADM	MELK	SLC9A3R1	KLF4	FTH1	KIF20A	HIF1A	SPOCK2
TOB1	CD24	PCLAF	EXT1	KRT16	ACADSB	SLC34A2	SPOCK2		TSPAN8	PKMYT1	PTGES	HEXIM1	CLDN3	CDKN3	PARM1	NR3C1
SLC38A2	AZGP1	DLGAP5	TJP1	NTRK2	TNFSF10	PDGFA	CD53		NAMPT	HMGB2	HIF1A	BTG2	MPC2	GAS2L3	LGI1	RUNX3
COPA	TPM1	TYMS	ERBB4	SAA1	INHBB	PLS3	CTLA4		MAN1A1	TUBB	SLC6A9	GATA2	XBP1	PBK	NELL2	CD3D
MUC1	RHOBTB3	CENPU	PPFIA1	LTBP2	STC2	AMIGO2	RGS1		LGALS8	SLFN13	TRIB1	ZNF844	TRIB2	CEP55	CLDN4	CD53
SLC1A5	MYL12B	KIF11	ZFAND3	DSC3	IL20RA	DZIP3	SH2D2A		ADAMTS19	MND1	NR2F2	KCNJ3	RNASE1	CENPA	GSTP1	CD96
CLDN3	LTF	NUF2	TTLL5	CALML3	CNN3	CDH2	CD96		ISOC1	BRCA2	GSTA4	EIF4A2	VMP1	KIF4A	RASEF	CCND2
PTMS	NKAIN1	PTTG1	NR6A1	PLS3	HLA.E	PBLD	ARHGAP9		COL12A1	BRCA1	LGALS3	HHEX	IFITM3	CCNB2	PLCE1	CST7
TFF3	STC2	CDKN3	MOK	FMO2	ERRFI1	HDAC9	ETS1		SIRLNT	SPC25	S100P	ID2	BASP1	ARL6IP1	C3orf52	TRBC1
WDR26	SUSD3	DIAPH3	UBE2H	VIM	YBX3	ZNF385B	FYN		SLC7A2	DTL	CTSB	RGS16	GSTP1	NUF2	TUBA1A	IL2RB
CD46	SPINT2	PKMYT1	RABGAP1L	SYNM	SLC4A7	CACNA1C	RASAL3		DUSP4	DIAPH3	SPINK8	ERBB4	ISG15	ECT2	ARL5B	SAMSN1
ATP1B1	GJA1	ANLN	RAD51B	MAOB	CD82	COL9A2	PTPN7		KCNJ3	MYBL2	RAB11FIP1	LRP1B	SLC25A6	SAPCD2	SAT1	SLA
PPP1R15B	IGSF1	RAD51AP1	DTNA	CRYAB	SGK3	ANKRD30B	CD3E		CD24	KIFC1	RAPGEFL1	MYLIP	MALAT1	MKI67	ECM1	HCST
GALNT6	SCUBE2	ESCO2	BRAF	PLXDC2	RUNX1	ROBO2	SAMSN1		OSBPL8	ASF1B	C2	ZNF703	TCEAL4	BUB1	NAB2	BCL11B
AMPH	SKIL	RACGAP1	CHD2	TSHZ2	EPAS1	PLAT	S100A4		TUFT1	NCAPG	PPIF	TXNIP	FABP5	AC099850.2	UGDH	CD8A
ARF1	XBP1	HMMR	GMDS	CTGF	HLA.B	IFI6	INPP5D		SYT1	MCM3	MAGED1	SLC38A2	DHRS7	CDC20	RAB11FIP1	GNG2
BZW2	C3orf52	CCNB1	XPR1	BBOX1	CYBRD1	FAXDC2	CCL5		NELL2	DEK	LINC02050	ADAMTS19	UQCRQ	CIT	NR4A1	HCLS1
DNAJA1	DUSP5	CDCA3	PPP6R3	TNC	GSTP1	SCUBE2	FYB1		CMTM6	CENPH	CAMK2D	SIX1	TCEAL3	CKAP2	PTMS	LAPTM5
DYRK3	TM4SF1	CENPE	TRIO	ARL4C	JUND	RGL3	TIGIT		CLEC3A	FANCI	ABCA12	PNRC1	ENAH	DEPDC1	ITPKC	TNFRSF1B
NR2F2	CORO6	MELK	NAALADL2	SGK1	FOSB	IFI27	CD69		ACTB	KNTC1	PREX1	THSD4	NEAT1	CCNA2	RHOQ	MSN
AGR3	ANO1	BUB1	KIAA0556	LBH	IL6ST	B3GALT5	TNFRSF1B		MARCKS	DUT	FASN	ZFAS1	CA12	CENPW	VSTM2A	FYN
CACYBP	ZNF91	KIFC1	AC016831.6	RARRES1	PLAT	COL27A1	SLC16A7		TPM4	TOP2A	SRI	ATF3	MX1	KIF18A	GLCE	ARL4C
SLC4A8	TBC1D9	KIF14	MACROD2	TCF7	EDN1	TMEM176B	HLA.DPB1		DSP	CDT1	DCDC2	HSP90AB1	PTPRD	IQGAP3	MBOAT2	SLC2A3
COX6C	ANXA2	SGO1	CCDC146	KRT15	RHOQ	FAM155A	SLA		PABPC1	MCM4	PLTP	OVOL1	CFL1	KIF23	ATP1B1	CELF2
MIA3	TACSTD2	KIF20B	WWOX	RGS2	KLHL5	PDE4D	NKG7		ITGB6	CKS1B	CLIC6	GATA3	UBE2H	CDK1	ZFAND5	BIRC3
HIST1H1C	EEF1A1	AURKB	AL117329.1	ANTXR1	CXCL2	BPIFB2	ACSL4		AKAP9	STMN1	MIPEP	SHANK2	KITLG	SGO1	PLEKHO1	RGS2
HSPB1	CEBPD	CCNB2	EXOC4	SPARCL1	ALDH2	PLPP1	CORO1A		CST3	EXO1	HSP90AB1	ZSWIM6	INTS6	KIF20B	CLDND1	SH3KBP1
KLF4	TPT1	LMNB1	SPAG9	A2M	TPM1	XAF1	HLA.DPA1		SRF	GINS1	CDKN2A	HOOK2	NFIA	RACGAP1	CRIP2	ITM2A
SIRLNT	SYTL2	MAD2L1	AFF1	FOXC1	MYADM	B2M	CST7		SLC39A6	FEN1	IGFBP2	VEGFA	SOX9	HMGB2	PMEPA1	PDE4B
HSPA1B	HIGD1A	MYBL2	RBM47	ETS1	MAGED2	DST	BCL11B		IRF6	HIST1H2BJ	LAPTM4B	SYT1	SELENOM	TTK	FOXA1	RAC2
ZFP36L1	FTH1	TACC3	FNDC3A	ANXA1	LURAP1L	DGAT2	APBB1IP		CSMD3	DHFR	CCND1	OSR2	SLC26A2	PARPBP	SLC44A4	LIMD2
ZFAS1	PDZK1	STMN1	KIAA1217	TAGLN	CYR61	EDARADD	FABP5		TOMM20	RRM1	CYB5A	SGMS1	MEGF9	HMGN2	ELMSAN1	VIM
HOXB3	PREX1	NCAPH	DLEU2	MAP1B	ITPR1	COBLL1	IKZF3		PBX1	TCF19	MARCKS	SMAD7	ELL2	KIFC1	NFKBIZ	CD74
HSPH1	GLUL	RRM2	MACF1	DPYSL2	RHPN2	SLC4A8	CD8A		PDE5A	BIRC5	MDK	NUFIP2	TTC9	CKS1B	NT5C2	CREM
TPPP3	BHLHE40	ASF1B	LRBA	MGP	APLP2	GLYATL2	IKZF1		DST	HMGB1	CD55	COBL	TPM4	HMGB3	ACTB	B2M
HSPA1A	RBM3	KIF23	PSME4	CX3CL1	MAFF	GALNT6	VIM		AHNAK	MAD2L1	QPRT	SMYD3	ASS1	LBR	SIRLNT	ZNF331
ACBD3	IL20	TROAP	GOLGA4	NFIB	RSF1	AP001636.3	CYTIP		PKIB	DNAJC9	SPINT2	FNBP4	SCUBE2	NMU	CLDN3	RGCC
EEF1A2	STEAP4	KNL1	MAGI1	PDLIM4	H3F3B	CA8	CD4		RYBP	NRM	IQANK1	PIP5K1A	B4GALT1	ANLN	SQSTM1	FMNL1
DEGS1	CA12	SKA3	RFX2	COL6A1	ZNF91	S100P	APOBEC3G		HSP90AB1	MCM10	OSR2	RNF115	MAP3K8	TACC3	ANXA2	COTL1
CKAP4	CFL1	BUB1B	LARGE1	SERPING1	LAPTM4A	WNK2	IL7R		DDX5	DSCC1	PSCA	AMD1	YWHAQ	H2AFZ	MAFF	TNFAIP3
TMEM263	PARD6B	GTSE1	MED13L	S100A6	JDP2	COL4A5	ITM2A		PAWR	RAD51AP1	CAPN2	AHNAK	DTNA	GTSE1	SLC26A2	CD44
TFF1	NQO1	TK1	CDHR3	KRT81	HLA.A	SLC1A1	ITGB2		TTC3	E2F1	MUCL1	MALAT1	CCND1	NCAPG	RAB30	HLA.B
IRX5	PTGER3	CDCA2	ARID4B	PPP1R1B	SC5D	ZFP36L1	PPP1R16B		TCIM	TMPO	RAP2B	YTHDF1	MSMB	STMN1	MAGED2	HLA.A
PRRC2C	RHOA	NCAPD2	IGF1R	CCL28	CAB39L	GMNN	GMFG		SYNCRIP	HMGN2	SLPI	PBX1	PHLDA1	UBE2S	EYA2	DUSP2
DYNLL1	KDM4B	KIF2C	MYO1D	FZD7	JUN	ARHGEF10L	STAT4		GNL3	HIST1H4C	RNF39	SAE1	TFCP2L1	NUCKS1	DUSP10	WIPF1
SQLE	PKIB	FANCI	AKAP13	MAML2		MX1	ITGA4		MGP	ZNF367	NCAM2	DEDD2	SHROOM1	GPSM2	B4GALT1	TGFB1
KRT19	PLA2G16	SHCBP1	C11orf49	CLDN1		SLC5A1	AKR1B1		CRNDE	PSIP1	SPTSSB	RALY	STC1	SGO2	SRF	S100A4
KDELR2	PRDX2	KIF15	ADGRV1	EEF1A1		LY6E	HLA.DQA1		ZYX	MASTL	SAMD12	PLCB1	UCP2	CDCA8	LRP1B	ZFP36L2
DNAJA4	LDLRAD3	HMGB2	SLMAP	RCAN1		KLHDC7B	WAS		FAM198B	SKA3	PKIA	FBXO9	OAS3	KIF11	ABHD11	NR4A3
CTSD	DNAJC12	GGH	ELF2	PROM1		MARCKS	DOCK2		LPGAT1	TPX2	NKX3.1	EPS15L1	TM4SF1	NUSAP1	BDKRB2	ADGRE5
DNAJB4	PLAT	CENPK	TBC1D8	NDRG2		KIF26B	CD7		ERBB4	KIF11	RNASET2		PTMS	METTL7A	NUCB2	CNOT6L
IFI6	SERP1	CCNA2	CATSPERB	APP		CAMK2N1	ITK		CD46	ORC6	GRN		OAS1	ANP32E	SMYD3	ARHGDIB
HIST1H2BC	TM4SF18	SPC25	PATJ	NAV2		TSPAN3	SERPINB9		NTN4	CDCA5	IDH1		C3orf52	RAD21	TMEM150C	HLA.E
HSPD1	SEMA4B	NDC80	ESRRG	GLIPR1		LINC01344	WIPF1		LDLR	ANLN	IMMP2L		CEACAM6	SMC4	S100A16	HLA.F
HNRNPU	RAB11A	TMPO	NEBL	MYL9		QPRT	PTPN22		YWHAB	RFC3	HSPA1A		OAS2	SPAG5	GOLM1	HLA.C
SF3B4	FLNB	SMC2	IKBKB	PERP		SLC44A5	RFTN1		APBB2	ATAD5	RDH10		PEA15	CDCA2	VMP1	2023-09-06
ERBB3	USP14	MIS18A	VCL	KRT23		TRIB1	HCLS1		TES	ANP32B	H2AFY		COX6A1	DEPDC1B	HS6ST3	CNN2
GPRC5A	FBLN1	ARHGAP11A	ULK4	CNN3		AK5	SLC6A6		PSAP	CDK2	ESR1		PIP	REEP4	OCLN	DOCK8
EIF5	RARRES3	PRR11	ANKS1B	FSCN1		ADGRV1	IL32		BAMBI	SGO1	THSD4		GATA3	MAD2L1	GALNT6	STK17B
SLC7A2	MORF4L2	TUBA1B	ENAH	GUCY1A1		KLF4	HLA.DRA		BDKRB2	CENPN	PEX11A		RND1	KIF2C	IRF2BP2	EMP3
GAPDH	EEF2	ECT2	NME7	CDKN1C		SCNN1A	EMB		MEF2D	NCAPG2	CCL28		MYL6	KPNA2	KCNK1	SMAP2
GSR	GPX4	NEURL1B	AC013652.1	PXDC1		IGFBP4	FAS		HSPB1	ITGB3BP	B3GALT5		COLEC12	TUBA1B	AP003498.2	TMSB4X
KRT8	LRIG1	TRIP13	MYO10	NCOA7		LGALS9	HLA.DRB1		WWP1	WDR34	SLC35A1		MAFF	PRC1	IDS	CDC42SE2
SUCO	PRDX3	CKS1B	UVRAG	LIF		PIP	EMP3		ELF3	LMNB1	AQP3		KRT19	HMGB1	TNFRSF12A	PTGER4
MCL1	MYL12A	H2AFZ	ERC1	SEMA6A		KCTD3	IFI16		JUND	MKI67	S100A11		GPI	CKAP2L	PALLD	SMCHD1
IER5	IL6ST	SMC4	ARHGAP12	TINAGL1		MIA2	ENTPD1		WDR26	NUCKS1	CPNE3		WWC2	FOXM1	TRIB1	MBNL1
EPRS	KLF6	CDCA8	ATXN2	ZBTB20		MYO1E	RGCC		SERINC1	ECT2	TSKU		ZFAND5	LGALS1	KLF6	PIK3R1
SYCP2	ZNF165	PLK1	ETV6	SOD2		PDE8A	ARL4C		EXOC2	TMEM106C	PBDC1		PSME1	NEURL1B	MACC1	RHOH
IRF6	CHI3L2	CIT	GBF1	IFI16		MARK1	GBP4		TMEM150C	UHRF1	TMED3		S100A11	CALM2	SYBU	PLEKHA2
CD9	ITPKC	DTL	PAN3	ANXA3		ITM2B	SYTL3		SGCE	TIMELESS	GRINA		ADIRF	SKA2	ZSWIM6	EMB
FOXJ1	FRMD6	CENPN	JMJD1C	HLA.E		AL591895.1	PAG1		H3F3A	NCAPH	PERP		SH3BGRL3	AK9	GNAS	STK4
ZFAND2A	BCL3	EXO1	PILRB	GLYATL2			ZNF367		RC3H1	BRIP1	CTSD		FHL2	CDC25B	LURAP1L	TPT1
TOMM20	SULF2	CNIH2	FBXW11	ANKH			SLC2A3		EIF3A	SMC2	EBAG9		MBOAT2	CKS2	CACNB3	CLEC2D
RRBP1	NDUFA1	PARPBP	MAPK8	MSN			CXCR4		IRF2BP2	CDC25A	S100A16		CLDN4	NDC80	CREB3L1	XAF1
KRAS	NECTIN2	MASTL	PTPRM	FLNA			CD37		ARID4B	RPA3	CD24		CPD	CKAP5	PERP	EEF1A1
ERGIC1	LDLRAD4	KNTC1	RAB11FIP1	PHLDA1			ADGRE5		BCL2	CBX5	ANKRD50		TP53INP2	KNL1	NEAT1	KIAA1551
PLPP5	IFITM2	HMGB1	SMG6	CLU			CKAP2L		TFF3	FANCD2	PCMTD1		TMSB4X	YBX2	TRPS1	IDS
SQSTM1	SRP9	FANCD2	THSD4	CYR61			2023-09-06		DDX17	CENPQ	KRT7		ACTB	UBE2T	RHOU	IFITM2
HIST2H2BE	CALR	HMGN2	NEK1	ALDH1A3			SEL1L3		UBC	KIF15	GNAS		ORMDL2	DBF4	CDC42EP1	MBP
YWHAZ	RAB11B	HELLS	SORBS2	GSTP1			EPSTI1		CGN	PTMA	SHROOM1		SAT1	MZT1	CD55	SH3BGRL3
CD63	H2AFJ	GINS1	RFX3	SLPI			TNFAIP3		NAB2	GMNN	PDLIM5		TPI1	HDGF	PTP4A2	DDIT4
KRT18	IFITM3	SPAG5	MAST4	TPD52L1			MSN		SON	PLP2	CSTA		MFSD6	CEP70	KLF5	ATP1B3
SDC1	LCP1	SGO2	CAPN8	MPZL2			ZEB1		DDX3X	DNMT1	FDFT1		GRIP1	JPT1	TBC1D9	PFN1
RUSC1	CDCP1	ATAD2	SERINC5	PRNP			MKI67		PALLD	IQGAP3	HEBP2		TMEM97	SPDL1	EPPK1	AC016831.6
ELL2	ARL5B	RFC3	CEP83	CD59			FAM111B		MMD	CENPW	GSR		CDC42EP1	DYNLL1	SLC25A25	CEMIP2
PGGHG	LDHA	PCNA	CSPP1	EMP1			CD74		SOX4	KIF23	NET1		XAF1	BUB3	TNNT1	LCP1
DUSP4	AES	HIST1H4C	AKAP8L	RND3			LCP1		SCD	AL021807.1	FAM129A		NUCB2	H2AFV	C12orf75	BTG1
IRF2BP2	PTBP1	ORC6	MAST2	EEF1B2			FAM129A		GPRC5A	DSN1	NEU1		ATP5ME	TMPO	TSTD1	SARAF
ATP2A2	MDK	TUBB	NF1	RACK1			PLEKHA2		MYO6	NUSAP1	S100A14		QDPR	ZWINT	RND1	ARHGEF1
HSPA6	NAT1	CENPH	PPP1R13B	SLC25A37			CCDC82		CASD1	SHCBP1	SLC25A1		COX7C	NCAPH	TTC9	RORA
AQP3	AP1M2	MCM4	MBD5	HBEGF			CLSPN		INPP4B	UBE2C	CTSL		KMO	TUBA1C	PPP1R15A	FXYD5
HIST1H2BD	HMGN1	RRM1	USP25	RGCC			ITM2C		GOLGB1	CENPF	MAL2		SDC4	HNRNPA2B1	CTBP2	FAM177A1
COPZ1	AR	SPDL1	CUX1	DUSP2			CDC25A		APP	CKAP2L	CDKN1A		HSPB8	CNIH4	MEF2D	YPEL5
AZIN1	TGIF1	BRCA1	CRY1	PTPN14			PTGER4		NVL	PLK4	HOOK3		DCAF6	MIS18A	TTC3	AKAP13
DEDD2	CLDN4	CENPA	TANC2	CDC42EP3			ZNF569		BRINP3	TRIP13	ERLIN2		CHCHD10	SRGAP2	SOX4	SKI
OAT	HSBP1	E2F1	STAG1	SELENOP			NCAPG		YWHAG	LIG1	SDCBP		CYCS	AURKB	F11R	PFKFB3
LY6E	WFDC2	NUCKS1	CSNK1A1	SLC12A2			RRM2		FBXO28	CHEK1	DBI		ARFIP2	SCLT1	FOSL1	RNF19A
TSPAN13	YPEL2	PPIA	MAP3K4	TPT1			CELF2		IRX3	CDCA2	TMEM205		CCNI	NCAPD2	UCP2	LEPROTL1
NPNT	PABPC1	AURKA	PVT1	AMOTL2			CTSC		EIF1AX	TTK	KLF5		ATP5F1B	KIF15	CPLANE1	ERAP2
ARID4B	DHCR24	GPSM2	CTNND2	SPARC			CARMIL2		SF1	RACGAP1	IER3		CTBP2	SHCBP1	DNAJC1	LDHA
CAPN2	CAPNS1	LIG1	ANKRD30A	SAT1			TCF7		PEBP1	PPIA	SLC50A1		TSPAN13	HIST1H2BJ	KDM6B	FAM107B
HOXB2	SGMS1	NCAPG2	GPHN	ID2			MYBL2		ERBB3	FAM111A	ZNF91		CLMN	HSP90B1	MIA3	CALM1
CAMSAP2	H1F0	ITGB3BP	TOGARAM1	ARID5B			APOBEC3C		LRRK2	PRIM1	ALCAM		SQSTM1	RAN	CDR2	PIP4K2A
PNP	TSPAN1	H2AFV	ANKRD36C	KLF5			HLA.DQB1		SERPINB6	CCNE2	TPBG		CORO2A	RANGAP1	EGR2	TENT5C
DDIT3	MBNL2	CIP2A	TCF12	NPC2			HLA.B		IRS2	MCM6	CAP2		VIM	G2E3	CYTH2	ZFP36
MLF1	SH3BGRL3	BRCA2	TRAF3	HLA.A			NRM		GRIK2	NEMP1	HSPA1B		ITPKC	MIS18BP1	TCEAL9	TAP1
HSP90AB1	MBD2	GINS2	BTBD9	YBX3			FANCI		GBP2	WDHD1	YWHAZ		S1PR3	HIST1H2BN	RGS10	CYTH1
TMED3	CLSTN2	WDHD1	INTS6	EGR1			CDK6		RB1CC1	AC016205.1	CANT1		AP003498.2	LMNB1	SYNGAP1	BIRC2
P4HA1	ADIRF	MCM7	PPP6R2	TMBIM1			STK17B		PDZK1	NEK2	ASAH1		TCEAL9	HIST1H1C	YWHAZ	EML4
UQCRQ	TMEM241	HMGB3	ARL15	DST			KCNAB2		ETF1	POLE2	B4GALT5		PTP4A2	KIF22	CLDN7	ZC3HAV1
SCD	TCEAL3	DHFR	PHLPP1	AC105402.3			CYFIP2		FAM107B	RFWD3	KCNK6		CLDN7	RTKN2	DHRS7	RANBP2
ASAH1	CRABP2	SKA2	SIPA1L3	LMO4			HLA.C		SLC38A1	GGCT	ITM2B		MAST4	SOGA1	SF1	FNBP1
SLC7A5	VAPA	TIMELESS	ATXN1	HEXIM1			HLA.A		TMEM263	RFC5	ELOVL5		RTN4	HP1BP3	DUSP4	SRPRA
TLE1	ALDH3B2	RIPPLY3	UNC13B	SOX9			CNOT6L		ESRRG	GGH	PABPC1		FOXP1	PTMS	TMEM263	JOSD1
KLF2	PDLIM3	CKAP2	GRIP1	GBP2			TMSB4X		ACTR3	GINS4	HOMER1		ESRRG	SMC2	SEC16A	HIPK1
C1orf43	BSG	RPA3	IMMP2L	CITED2			HMGB2		SEC31A	MCM2	SECISBP2L		ANXA2	TMEM19	RAB3IP	PDCD4
KIF21A	IFNGR2	STIL	MYO5B	MARCKS			COTL1		RASEF	MIS18A	BAMBI		EFNA1	SMTN	TACSTD2	HLA.DPB1
EPHX1	NFIX	NRM	TRAF3IP1	CD74			TYMS		KLF6	BRI3BP	RBPMS		PIH1D1	CENPL	TNFRSF21	AES
PIAS3	ACTG1	YBX2	UBR5	GSN			B2M		ZNF281	UNG	CKAP4		GAPDH	ANXA3	MAP3K8	EEF1B2
TPI1	CCND1	ZWILCH	CMIP	PLSCR1			CCNA2		WDR1	ASPM	F11R		BAG3	MYEF2	ARID4B	SRSF7
DUSP6	DYNLT3	DEK	INO80	MDN1			RAC2		ARHGAP12	IL17RB	ELF3		TNFAIP3	GOT1	DNAJC12	EEF1D
PPP4R3A	PDCD4	NCAPD3	FBXL20	CITED4			ARHGDIB		CNNM2	SMC4	GAA		CRABP2	CNTRL	GRIA2	CYLD
ENSA	OGFRL1	C21orf58	AC025580.2	CSRP1			PRKX		KLF7	FANCG	TAPBP		ACTN4	GEN1	GPR160	MACF1
MUC5B	SELENOP	DNAJC9	CASC15	PALLD			CHEK1		ARIH1	MIS18BP1	DECR1		NDUFA1	TUBB4B	MYO6	DUSP16
KLF10	NCOA4	RTKN2	TOM1L2	METTL7A			ITGAL		ARHGAP29	CSE1L	HID1		PRR15	BRD8	WFDC2
SSR2	GABPB1.AS1	MCM5	LRRFIP2	RASGEF1B			CREM		SLC38A2	FBXO5	MINDY1		OCLN	SKA3	SERINC1
LAD1	LSR	KIF18A	VPS13B	YBX1			RBL1		RBM3	SIVA1	CNDP2		EPHX1	RNF5	BRINP3
TOB2	CDC42EP1	MIS18BP1	COBL	HEBP2			ARRB2		IRX5	NUF2	C16orf70		HIF1A	TRIP13	MCL1
SERPINH1	CERS6	DDX11	MYO6	PDZK1IP1			HLA.E		DYNC1LI2	RFC4	DNPH1		PSME2	CIP2A	AREG
SEC31A	PRKACB	TMEM106C	RBM6				LPXN		TSPYL4	FOXM1	H3F3B		ATP9A	DCTN3	JUND
RNF19A	ACADSB	ALYREF	PTPRT				PFN1		NORAD	AP000439.2	KIFC2		PALLD	DCXR	CCNI
TPM3	RHOU	GAS2L3	LINC00862				HIST1H4C		C16orf72	RMI2	KIAA1324		UBE2L6	ILF2	FURIN
HSPA5	MXD1	HNRNPA2B1	IL6R				PHF19		CDH1	ACAT2	MDFI		ATP5MC2	PPP2R5C	LMNA
CCT2	TMC5	REEP4	BAIAP2L1				KIF23		LASP1	EZH2	SEPHS2		RND3	TUBB	CA2
CREG1	RAB1B	DTYMK	EFNA5				NDC80		CLN8	HIST1H2BK	ANK3		B2M	ILVBL	GTF2I
JMY	SEC61B	CSE1L	GPRC5D.AS1				PSIP1		DNAJA2	CCDC34	PDP1		NAMPT	NDE1	EGR3
DSP	HSPA13	NUDT1	AC234582.1				CEP55		CRIM1	CEP55	ZFP36		MORF4L2	CDK5RAP2	HDLBP
SLC40A1	GADD45A	ANP32E	FBXO11				CERK		HNRNPU	H2AFV	PCYOX1		FAM129A	SUN2	KIAA0040
UAP1	IDH1	RFC4	ESYT2				ASPM		UBE2D3	HAUS1	TMEM94		SLC25A3	LDHA	HSD17B14
TIPARP	ITGB1	RANBP1	ARHGEF3				STMN1		DSTN	RAD21	GSN		EHF	CCDC34	TMC4
SHROOM1	JUND	CKS2	BMPR2				PRR11		UBL3	VRK1	FKBP4		SERPINA5	DDAH2	ARFIP2
ADIPOR1	SSR3	RAD21	LYST				RAB8B		ZNF644	CCNA2	RAB2A		TACSTD2	IMMP1L	FOXP1
FOSL1	EFHD1	DUT	RLF				CD44		WEE1	ANP32E	DHCR7		BEX3	SLC35E3	TRAF4
TCEA3	CRNDE	PLP2	FAF1				BIRC3		ZFHX3	CARHSP1	PRSS8		CSNK1A1	SPC25	CASC15
BTG2	QSOX1	POLE2	C4orf47				SMC4		UFM1	RTKN2	SLC39A4		MYC	CBX3	ABHD2
MPC2	PLD3	KIF22	AC092683.1				PKMYT1		PTPN12	RANBP1	GM2A		FBLN1	CENPN	KMO
SCAMP3	RTN3	SLC25A5	CLMN				H2AFZ		PTMS	RMI1	BRINP3		AIF1L	CD59	POLR2J3
RC3H1	TIMM13	CDK2	TMEM67				GAPDH		ZFAND5	CIT	GLUL		NDUFA4	MELK	BEX4
PPP1R2	EVL	COX8A	DYRK1A				PTMA		PPP2R2A	GAPDH	SPAG16		EIF1	ESRP1	VCL
TMCO1	MAPT	RFC5	GREB1L				PSMB9		HNRNPDL	GINS2	PPP3CA		SLC41A2	LIN9	FOXO3
PBX1	MYOF	MZT1	DENND4A				SH3BGRL3		IQGAP2	CMC2	TPD52L1		KRT10	DESI2	ICA1
GNL3	FAM198B	SAPCD2	CLIP1				ATAD2		SLITRK6	SMC1A	ESRP2		C1orf21	TTF2	SPARC
UFC1	CCDC74A	CBX3	FANK1				ANP32E		DDX21	MPHOSPH9	CEBPD		NDUFA3	DIAPH3	DSP
ABHD11	BZW1	EZH2	AGO2				TACC1		TOR1AIP2	VKORC1	TENT4B		DDX5	CALM3	FAM129A
ADAR	MYB	GGCT	ARIH1				STAT5A		ZFAND6	KIF20B	STAT6		ISG20L2	SAP30	NEBL
TUBA1C	SOCS3	MCM6	KAZN				PCLAF		SPAG16	PXMP2	MLPH		KCNK1	RUVBL2	ATP7B
GRINA	TYMP	RAN	KDM6A				CENPU		SKP1	NFATC2IP	LINGO1		OST4	EFCAB11	ZBTB10
BTG1	ICAM1	NUP107	LENG8				MCM5		EIF4B	RIPPLY3	AC018816.1		COX8A	PPP2R5D	HIVEP2
ATP5MC2	PSAP	PTMA	EFCAB2				METRNL		ARSD	CDCA4	GALNT6		TFPI2	ZNF93	EVL
NUCKS1	TXN	ATAD5	CCNL2				COMMD8		EIF3H	HIRIP3	PGD		ATP2B1	EEF1AKMT2	ZDHHC17
TAF7	CGN	LSM5	XIST				CENPA		VCL	BARD1	CALR		LGALS3BP	H3F3A	MXI1
HSP90B1	LRRFIP2	NEMP1	DNAH14				NR3C1		EIF4G2	CEP57L1	SRD5A3		RNASEH2C	VDAC3	CTNNA1
YWHAG	CHCHD7	NUP155	RALGAPA1				CEP57		RBM39	DHTKD1	MXD1		BRD4	RIPPLY3	SIAH2
SLC44A4	SOD1	NDC1	MAPK8IP3				CD82		KTN1	SYNE2	ZNF552		HINT1	ANO1	PTPRK
ARL4A	ELMSAN1	WDR34	PTPRK				HMGB1		ARFGEF1	USP1	SEMA3C		IRX3	KIAA0586	BNIP3L
RHOB	RAP2B	TFDP1	CORO6				KIFC1		CTDSP2	CKAP2	PNP		PLCB1	LSM5	HEBP2
PDXDC1	PFN1	CKAP5	CDH1				PREP		CD164	MCM7	PPP2R2C		SELENOT	COX17	TANC2
PCBP2	ATP6AP2	EBP	IQCE				CDC42SE2		STX7	LSM3	CSTB		ZNF385A	B2M	ALCAM
RNF187	TMEM254	KPNA2	AC027644.4				KNL1		DSC2	GLO1	SLC2A1		CA2	MDC1	IL6ST
HDLBP	MAP3K8	SMC1A	FBXO34				LGALS1		RAB14	CACYBP	TOB1		SPINT1	MDH1	NFKB1
CEBPB	PIM1	SNRPD1	IP6K1				CALM1		TUBA1A	LSM4	NDRG1		PIAS2	KCTD9	PCMTD1
PSMD4	MICAL2	CACYBP	USP34				CASP4		ARF4	KIF22	SYNGR2		ABHD11	CDC27	JMJD1C
SPDEF	SPCS1	DNMT1	GTF2IRD1				RASSF5		MAFK	NCAPD2	EPHX2		LAMC1	COX8A	DUSP8
ATF6	TMA7	BCL2L12	KIF1B				DUSP4		MAPKAPK2	RIMS2	CA2		ATP5MC3	SPTBN1	CSNK1A1
ISG20L2	QDPR	CMC2	TRAPPC9				DUT		ADGRV1	H2AFX	SC5D		GMNN	PPP1CC	CLU
CREB3L4	CUTA	TMEM97	GATAD2B				PRNP		TERF2IP	TACC3	PHACTR2		SIAH2	MPHOSPH9	FGF13
BAZ2A	CARD19	CEP135	LMBR1				MAD2L2		AFF4	CENPL	FNTA		SH3BP4	UBB	ETS2
PAIP2	TTC3	LSM3	HS6ST3				E2F1		MARCKSL1	PHGDH	SSH3		MGST3	CDK2AP2	FGFR1
TSC22D1	GADD45B	VDAC3	STAT3				YBX1		SBDS	ZWILCH	STMND1		DUSP16	UBALD2	ABCF1
TM7SF3	ALCAM	PA2G4	SBF2				RBPJ		FRMD4B	PA2G4	SERF2		CRAT	NUP37	ZYX
GGPS1	MXI1	VRK1	ITCH				NFATC2		ZBTB20	SLC25A5	SH2D4A		SUB1	VANGL1	PLXNB1
OTUD7B	FAR1	MSH2	RCOR1				FAM118A		RNF11	KIF4A	ZNF706		CD47	C6orf48	SLFN5
MSMO1	KIAA0040	ARL6IP1	RNF213				MBNL1		SYDE2	SMC3	EAF2		VCL	HMG20B	CAPN13
SLC50A1	KDSR	LRRCC1	NUMB				RASGRP1		SPOPL	CKS2	SNHG7		RASEF	GLRX5	PHF3
NECTIN4	POMP	SNRPG	TMTC2				TMPO		TMBIM6	ALYREF	CTTN		SMIM22	MZT2B	TEAD2
INSIG1	ANKRD28	PSIP1	FOXJ3				STK4		CDR2L	LRR1	FAM162A		FOXA1	CCAR1	SHANK2
ZBTB10	TPRG1	NUP205	INPP4B				TUBB		JMJD1C	CDK4	RUNX1		UGCG	CCDC14	SHROOM3
FEM1C	NFIC	LSM4	KCNQ1OT1				HSPA8		CTTN	ANAPC11	MAP1LC3B		ST3GAL1	SMIM14	TNFRSF10B
LPCAT3	MREG	DSN1	FLCN				PCNA		MAP1LC3B	SAE1	RAB25		TEAD2	GGH	PARP1
DBN1	GFRA1	HADH	ZBTB20				CCNE2		KCTD3	MSH2	CITED2		UBALD1	DAZAP1	KDM5B
NAB2	YWHAH	MCM3	TP53BP1				FOXM1		CHML	H2AFY	FOSL2		PLK2	TIMM10	IFNGR1
NCSTN	CMTM6	ACAT2	SEMA4A				RRM1		ADAM9	CENPX	AGR2		CD9	RBM8A	C6orf62
ARL1	EIF2S3	RPA2	TTC6						ANKRD12	KANK2	DDR1		FAM120A	HIST1H4C
ZNF385A	UBL5	PFN1	UBR2						PANK3	LIN54	WBP2		TBX3	LSM3
SLC7A8	CTPS2	PRIM2	ANKS1A						KMT5B	NSD2	LRIG1		HSD17B14	PLIN3
DHX9	ITGA2	CDK5RAP2	PEAK1						TRAM1	SFN	FAM174B		ERO1B	COL1A1
UBE2Q1	DBNDD1	SRGAP2	USP32						PTPRK	ANO1	SLC25A37		ZNF165	POLR2K
KDM2A	KRT7	RPA1	ITGA2						TOP2B	CHCHD2	ERBB2		MUC1	ODF2
PSMB4	UBP1	NDUFS8	RAD9A						TPM3	RAD18	ATP6V0D1		STAT1	CBX5
RETREG1	DNAJB9	BUB3	DIP2B						RSPRY1	DCK	HMGA1		PMAIP1	PTMA
PMP22	S100A10	CKLF	CFAP69						SINHCAF	PRPS2	PIAS3		NCOA7	HMGN3
RAB25	FHL2	BANF1	LAMC2						ATP6V1G1	SAMD1	CRAT		SERINC3	HLA.A
HERPUD1	IL13RA1	RBBP7	SVIL						RTN4	TFDP1	GSE1		COX6B1	LMO7
STK38L	CCT8	SHMT1	GON4L						TSC22D2	ELOVL2	ATXN1		AGRN	CMBL
VASN	POLR2E	HINT1	DLG1						REEP5	NUDT21	SLC26A11		NDUFS8	MYBL2
FAM214A	SRF	POLE3	SRRM2						SERPINA5	SLC29A1	TOR1AIP2		PSME3	CBX1
FOXA1	NUTF2	OAS3	ADK						AMOTL2	BUB3	OAT		SSSCA1	ZDHHC20
SARAF	ARL6IP5	GAPDH	SSH2						ADIPOR2	TECR	FOXA1		TSPYL2	CCNG1
EFNA3	TMSB10	SNRPF	SETD5						TOX3	RBBP8	PPIC		KIAA1217	LIN54
SAR1B	LGALS8	PRKDC	DLGAP1						BAG5	SUMO2	ELOVL2		GNAI2	GPR160
CCNI	SYBU	ILF2	TACC2						RAB2A	CDK5RAP2	HIBADH		ATP5MPL	PSMA4
ADSS	PAFAH1B3	NUP37	PARD3B						NACA	CDKN2A	RAP2C		DIAPH1	HAGH
CRNKL1	UFM1	CHAF1A	RNF149						MORF4L1	POLE	SCARB2		SNRPG	CD44
MLPH	SNHG25	HAUS1	C1QTNF3.AMACR						TBC1D9	PARPBP	APMAP		ATP2A3	NFYB
HIST1H2BE	CSTB	CHCHD2	KIF26B						RAD23B	RPA2	TUBB2A		GHITM	NDUFA2
GPATCH2	AP2B1	ATP5IF1	EXOC6B						TMEM176B	PRIM2	SPIDR		COX5B	CMC2
DAAM1	MDFI	H2AFY	HTT						SFPQ	EIF4EBP1	MID1IP1		ITGB6	LMNA
BROX	SCP2	VKORC1	CCDC40						UBE2J1	TOPBP1	ZNF138		ARF3	TBCD
IFRD1	ARL8B	CENPX	RPS6KA5						PEX13	FKBP5	DCTN6		COPZ1	DARS2
SREBF1	TRAPPC6A	THOC3	CYTH1						ANKRD26	TMEM97	KLF4		PARP9	PPARD
CPE	ACP5	ANP32B	SRPK2						LMCD1	LIN9	CTNNBL1		ATP5MF	RSRC1
ARF3	RABEP1	UBE2S	CABLES1						WASL	RBBP7	RAB3D		RAB1A	PTGES3
KDELR3	DAXX	TOPBP1	GPATCH8						RAB11FIP1	LSM2	TFAP2A		CSRP1	COX6C
AFF4	ELOVL5	C12orf75	FBXW7						MSI2	HINT1	SLC35A2		TMSB10	DDX39A
SLC30A1	PLIN3	DBF4	SHANK2						MON1B	FN3KRP	RAB6A		TPM1	SLC17A9
ICA1	SUCLG2	LSM2	PITPNA						BCL10	GPN3	HIGD1A		KDM6B	SRSF5
H3F3B	TEAD2	RHNO1	APBB2						PRPF4B	IPO9	ATP6V1B2		SERP1	ANP32B
TROVE2	SAP18	FDPS	SQSTM1						PRRC2C	ANXA5	TMED9		ATP6V1F	ZCRB1
APMAP	ADD3	GSTO1	HECTD4						HIVEP1	PAICS	ECH1		COX7B	H2AFX
SLC19A2	TXNL4A	SMC3							RAB1A	NUDT1	FAM129B		ZYX	COX20
FADS2	GGCT	RAD18							KDM7A	TTF2	NAAA		IWS1	NEDD1
CCT6A	OAZ1	HDGF							RIOK3	PRKDC	MESD		THBS1	FOPNL
CDC73	STXBP2	COX6A1							BDP1	COMMD4	TNKS1BP1		CMTM8	CDK19
TC2N	SNX4	NDUFB1							PSCA	TMEM258	SLC35C2		ZNF609	TPRKB
PPP2CA	MYADM	CALM3							ARL4A	HADH	CLINT1		TUFT1	CA8
TFAP2C	DYNLT1	COX6C							BTF3	SUPT16H	FAM110A		MEF2D	GPX4
ETV3	PGR	EXOSC8							ARFGEF3	DBF4	TMED10		C19orf53	DCAF11
NET1	BCL6	IMMP1L							BRD4	GDF15	BSG		IL6ST	OLMALINC
CDC42SE1	ABRACL	PGP							PRKAR2B	PFN1	ATP6V1C1		NDUFB7	HMGN1
ETNK1	LGALS1	NABP2							RAB5A	EXOSC9	LRRCC1		ENC1	PLA2G16
HSPE1	CD44	DARS2							S100A14	BCL2L12	CYB5R1		FRMD4B	PPIA
RRP12	ATP5F1A	AP2S1							WDR43	SNRPG	STC1		CHMP2A	HNRNPH1
CALM1	RAB5A	SRP9							UBE2D1	BANF1	PLEKHF2		LGALS1	CEP57L1
PDE4DIP	TMEM41A	DHTKD1							TSPAN12	SAPCD2	AHR		POLR2L	ISCU
ANXA5	ENPP5	BLOC1S1							C9orf3	SNRPD1	SGK3		EYA2	DDIT3
HSPA8	OASL	BRI3BP							ARHGDIA	HIST1H2BC	DAPK1		CLGN	BCL2L12
PDE7A	SPCS2	SSRP1							TRAK2	POLR3K	ANXA2		IRAK1	TAX1BP1
DCAF6	PPIA	JPT1							CAMSAP2	SMC6	SDC1		ROMO1	TNPO2
MDM4	CTXN1	CBX5							TRMT10C	LRRCC1	SAT1		HIGD2A	THOC7
TRAF5	GNAI2	FADS2							ROCK2	INTS7	PPP4C		HK2	RHOQ
SNRPE	COPE	PCK2							QSOX1	SLBP	TCF25		MAGED2	GALM
BAG5	TICAM1	TTF2							ARF1	ACOT7	AGR3		NDRG2	FBLN1
TSC2	SLC25A6	GMNN							METTL25	HIST1H1C	SIAH2		YPEL2	CREB3L4
SLC2A1	CRYZ	EIF4EBP1							IQGAP1	EBP	NCSTN		ITGB5	AC013394.1
CDR2L	PCSK6	CNIH4							KLF10	VDAC3	LGALS3BP		AHCYL2	H3F3B
SNHG7	LAMTOR5	SNRPB							SELENOS	CIP2A	SUMF1		EDARADD	ATF6B
ODR4	PLAUR	COMMD4							BMPR2	CTNNAL1	MGST1		EPS15L1	SLC16A14
SLC39A6	CIB1	FBLN1							FBRS	KDELC2	ENTPD4		HELZ2	CACYBP
PIM3	ZFP36L2	CCDC34							NT5DC1	SLC25A40	TRGC1		PGK1	PRPSAP1
BAIAP2	UBE2E1	RFC2							PRKAR1A	SHMT2	SLC2A10		TCTA	PXMP4
STAU1	IDH2	POLR3K							TSPYL1	TAGLN2	DCAF10		TC2N	NEMP1
SPAG16	TTC9	RFWD3							G3BP2	SNRPB	TFAP2C		CLIP1	ACSS3
DNAJB1	CDR2	POLE							PNKD	RAD1	GNS		CREM	SMAGP
CCT3	GREB1L	GOT1							PPP1R12A	RBBP4	XPO6		TMX4	PCBD2
TRIB1	NDUFA3	SAE1							NUTF2	SKA2	CDR2		SHROOM3	DECR1
GOLGA5	PPP4C	TMEM258							ANKS1B	FADS1	TKT		LRG1	EXOSC8
HSPA4	PPP1R15A	TIMM10							SDE2	SVIP	VPS25		C12orf75	HLA.B
TPR	SERPINB6	SHMT2							ARF3	CALM3	C8orf33		FARP1	MASTL
TAGLN2	TM9SF2	ACTL6A							MAGED2	REEP1	TNFRSF10B		ANKRD12	CFAP36
RAB4A	SNRPD2	PTGES3							BNIP3L	DCTPP1	WDR45B		RRBP1	PNRC2
MSL1	PTTG1IP	FOXRED2							GBP1	SSRP1	GRSF1		XIST	MGP
COX6A1	STK39	DBI							TPD52	LSM5	SPDEF		SRSF5	NPC2
KMT5B	PRKACA	WDR90							SENP6	RFC1	NUTF2		LY6E	AP2B1
UBAP2L	PTP4A2	TXN							CCNI	KIF14	FBRS		FAM241A	PDIA4
APEX1	SLC25A24	GLO1							AKIRIN2	NUDT15	DUS1L		LONRF2	SQLE
SCNN1A	TECR	PRPS2							TRIM24	NEDD1	PRDX6		UBL5	PHGR1
LRIF1	GHITM	TUBA1C							ARPC2	CASP8AP2	STOM		FAM222A	CCNG2
NVL	TSEN34	ECHS1							TBC1D5	NUP85	UPK3A		LITAF	RHEB
FBXO28	APLP2	CHCHD1							TMEM176A	MZT1	NBN		SGMS1	HLA.E
GPATCH4	MYDGF	NDUFA4							SF3B1	CCDC14	DCAF13		ABHD2	DEGS2
PLEC	AP2A1	NUDT15							NRIP1	PSMC3	STARD10		CD151	CETN3
LRRC59	DEPTOR	NAE1							OSER1	COX5A	PTK6		PARP1	PSMD10
SUMF2	KIF9	PMF1							SIPA1L2	MGME1	PHLDA2		ZNF217	CSE1L
RAB3GAP2	ARRDC2	FADS1							CYP3A5	AC011447.3	HLA.DPA1		KMT2E	DHTKD1
DNAJB6	UBA1	IMPA2							RBM25	DBI	TSTA3		CDK2AP2	EZH2
	GRAMD1A	SIVA1							SET	SDR16C5	LAMC1		TMED10	TUBB2A
	SIM2	COX17							MED13	SNX5	SLC17A5		DHCR24	COX7A2
	AFF3	PAICS							CDS1	CNOT9	OTUB1		SF1	BORCS7
	TMEM205	CDKN2A							NFAT5	REEP4	TMEM132A		CHMP4B	FDFT1
	U2AF2	PSMG2							NPTN	CYB5B	CCDC57		TSPAN15	TPGS2
	ZNF107	HLTF							ZSWIM6	TMEM237	ZNF107		DTX3L	IER5L
	ACTR2	GPN3							ARPC5	AP2S1	SCAMP2		ATP8B1	GSTO1
	ACTB	FH							PLEKHF2	CCP110	NMD3		IRS2	TAGLN2
	SELENOK	SOD1							ZNF24	DCXR	BLVRA		ADAR	HNRNPH3
	RHOC	PARP2							SLC19A2	MYO19	PLEKHS1		TRIM14	TMED5
	THSD4	GUSB							CMTM4	LAGE3	ARHGAP1		SHANK2	FGFR1OP
	BRK1	LMF2							MYL12B	E2F3	SHISA5		ZNF710	SRSF3
	HK1	SAP30							MUCL1	EFCAB11	SLC29A1		ARF4	TECR
	ACTL6A	TMA7							PHGR1	NUP107	PHF20L1		CTNNB1	FUNDC1
	NBDY	PPP1CA							MLXIP	HPRT1	TGIF1		DLEU2	ANAPC11
	SSR4	CIAO2A							WTAP	IER3	JUNB		AUTS2	BARD1
	NAPA	ALG8							SLC11A2	RAN	KRCC1		SSR4	WBP2
	DNPEP	PDE6D							LDOC1	RPP30	ERG28		ECM1	FAM122B
	FAM120A	ACOT7							MAP7	THOC3	CROT		MZT2B	WFDC2
	KDELR1	NUP50							NCL	PAXX	AL391645.1		KRT7	MAFB
	MYC	PRDX3							IVNS1ABP	EXOSC8	F7		DUSP3	CDK16
	PEBP1	RNASEH2B							BAZ1A	CBX3	CORO1B		FURIN	TSPAN13
	VASP	EFCAB11							HNRNPK	FDPS	DACH1		CAPG	RETREG2
	BTF3	ECM1							SHOC2	ACTL6A	PARM1		LAMTOR2	S100A6
	UGDH	ERH							TRA2B	H3F3A	RAB27A		RBM3	CLIC4
	LRP5	SLIRP							DNAH14	CGAS	WDR61		PARP14	GAR1
	RBBP8	GLRX5							BCLAF1	EMP2	NR2F6		EIF2AK2	PRR13
	DBI	NUDT5							CHD2	ATP23	NCOA7		TRMT112	CTSS
	SRI	CDC23							TRA2A	CYBA	COPA		FGFR1	RNPEP
	CCDC186	NDUFB11							PURB	ALDH16A1	PRR13		SKIL	GTF2A2
	USF2	TECR							CSNK1D	SGO2	KLF3		ATP5F1E	NUCB2
	ITGB6	MAGOHB							CDK7	TPGS2	TM9SF3		COMMD3	MVK
	GSTM3	GNPNAT1							SYTL2	CALM1	SNX27		TMEM179B	RASSF1
	IGFBP2	RBX1							MYH9	ATL3	ETS2		RNF121	TSPAN6
	FGD3	AARS							RAB21	CENPE	FAM120A		EIF3K	AACS
	CARM1	RAD1							USP7	HMGB3	HSPE1		SND1	DUSP5
	GALNT1	DCXR							PLD3	USP37	LONRF1		TMEM106C	CYTH2
	PARP4	ARHGAP33							VASP	HAT1	PON2		DDX21	ATF7IP2
	CBFA2T3	POLD3							KIAA1217	NUP62	SYAP1		BMI1	PCMT1
	ATP5MD	RSRC1							LRP1B	ITPR3	EFR3A		SNHG25	SEPHS1
	FSIP1	RPP30							SCYL2	SUZ12	EPB41L1		TOP1	HADHA
	ATP5PF	ATP5MC3							SRSF11	NT5DC2	PRDX4		PFDN5	NELFE
	GCSH	CSNK2B							RNF103	ARMC1	FZD6		HDGF	MOB1A
	PPP2R1A	CBX1							RHOBTB3	ISOC1	PCBD1		RAC1	TMBIM6
	AKT2	ATP5MD							RSU1	GMPS	GGPS1		ARMCX3	ACTN1
	C19orf53	RANGAP1							CAP1	NUP37	NFE2L1		HNRNPA1	SPTAN1
	LAMP1	EMP2							PPP4R1	PIGX	SMUG1		AGR2	ATF4
	CD47	PXMP2							EIF3J	UBR7	TNFSF10		PDAP1	RNASE1
	CETN2	ALDH7A1							ICA1	DDX39A	NIPAL2		RPN1	HIST1H2BD
	RAB11FIP1	COX5A							REL	RB1	SNHG8		ARL5B	PDZD11
	FTO	METTL7A							RSL1D1	HIST1H4H	AHI1		TNFAIP2	SEMA4B
	MSI2	UQCC2							ZNF706	LYZ	UBE2V2		ARPIN	HDAC6
	ARSD	SMC6							VSTM2A	PPP5C	EIF3E		S100P	ICK
	PLGRKT	NDUFB2							EXOSC6	UCHL5	TMEM87A		TMPO	SPINT2
	YWHAE	CCT5							CYB5R1	LACTB2	SYNE4		SEC61B	DENND1B
	PSMD8	SNRPD2							TCP1	H1FX	ADCY1		EIF2S2	MLF2
	SF3B6	SYCP2							SUMO2	BRCC3	ALAS1		MYOF	CENPQ
	LAMA3	ICMT							SOCS2	TBC1D10B	SEZ6L2		PITPNM1	UBA1
	PPP1R14B	PSME2							YPEL5	ZNF93	UBFD1		HNRNPR	GPN3
	PRDX1	IL17RB							ZMYM2	HLTF	DCXR		TAF10	MAP4K4
	IER3IP1	PGAM1							KMT2E	SLF2	NUPR1		SSB	SMARCA1
	S100A16	PSMG3							PERP	NSL1	LURAP1L		NFKB1	EIF4G2
	CAPZA1	PDCD5							ERRFI1	LNPK	PSMD7		WWC1	OAZ1
	RTL8C	DLEU2							NIP7	SOD1	FNDC3B		NDUFB1	ENC1
	RCC1	PLGRKT							ACBD3	ERLIN1	FAM83H		S100A10	CENPU
	REEP5	LBR							KDM5C	AARS	LARP1		NDUFAF3	ELOC
	CAPG	PSMC3							MCRIP1	RNASEH2C	ADH5		NCOR2	ATP5IF1
	PITX1	ATP5F1E							ZNF3	YWHAH	DCUN1D3		NAXE	UCHL5
	TFG	CFL1							TOP1	NDUFB6	ZNF117		DDRGK1	RBMX
	APEH	VBP1							SOS2	CISD2	METRN		ATP5F1A	MZT2A
	SBNO2	HNRNPA3							UACA	TUBB4B	CMAS		SELENBP1	LAPTM4A
	ACAT1	ATP5MF							SF3B4	CEACAM5	NT5C		ISG20	ECM1
	MVP	ITPR3								CKAP5	GLG1		ENO1	DCAF15
	MBOAT7	TALDO1								IDH2	APLP2		DNAJC19	AURKAIP1
	ZMYM5	RBM8A								MUCL1	FKBP9		TNFRSF21	FLOT1
	TP53I11	RBBP4								ARL6IP6	LINC00665		MACF1	PSME2
	CAP2	ATP5MC1								MDC1	ARHGAP17		DEGS2	NSD2
	BBX	SCCPDH								MYL6B	EFNB2		TAOK3	NAV1
	CTNNB1	POLR2J								EEF1D	APRT		BCAS4	HIST1H4H
	NDUFB4	XPO1								RTN3	TMEM176B		EIF5	2023-09-07
	SERPINB1	NUDT21								ALDH7A1	UBR2		CASP8	TXN
	LASP1	FIBP								PCK2	ANO10		AR	ASF1A
	SHOC2	DYNLL1								XPO1	PDIA3		CS	EIF4E
	HMGB1	SNRPA								ALDH9A1	MAN2B2		BMPR2	TMX2
	CTTN	POLR2G								DARS2	CST6		DRAP1	BANF1
	PHYH	H2AFY2								VPS29	SOD1		TMED9	MLF1
	STK24	CDKN1B								MZT2B	RNF223		CTDSP1	FADS2
	PRKCD	E2F3								ABHD3	SERINC2		RASA1	DNAAF2
	CALM3	FAM111A								CNPY3	VSTM2A		TMCO1	PRRC2A
	GPD2	MED21								POLE3	RBBP6		TNFRSF12A	HNRNPUL2
	TPD52	NDUFA2								NAP1L1	KMO		AFTPH	MEX3A
	IGF1R	LGALS1								TIMM21	LMO7		TUBA1C	DAZAP2
	SIAH2	BEX3								PMF1	CES2		ZFP36L2	DEK
	SLC29A1	MAD2L2								TRIR	PEX13		NCOA4	CRNDE
	LRG1	BOLA3								OAS3	EDEM3		NDUFS6	NNT
	ATP5F1E	UMPS								PHGR1	PYCR1		YWHAB	PLP2
	ARHGAP12	DKC1								TMEM18	PNKD		TFF1	HINT3
	GNB1	FKBP3								MEA1	TMEM219		CTNNAL1	MYL12A
	NONO	PSMA4								TMEM238	PSMB1		LURAP1L	PMF1
	MID1IP1	XRCC6								HNRNPA3	TMEM176A		SRGAP1	GNAS
	PDCD10	HNRNPAB								PNP	NDUFV3		PRDX2	NUPR1
	SH3GLB1	HPRT1								SNRPA	OBSL1		RAB3IP	IL20RA
	PEPD	SEPHS1								RAD23A	TACSTD2		KDELR1	IER2
	CAP1	SNRPE								SF3B3	COL27A1		ZNF486	GUSB
	CHMP2B	G2E3								NDUFB1	STS		CTNNA1	CASP6
	YIF1B	TMEM238								VANGL1	EEF1A1		NUB1	MARCKS
	ARF4	SERF2								UBE2S	FLNB		HCFC1R1	INSIG1
	CCNG2	NUDCD2								XRCC5	CNOT7		WDR1	TCEA1
	TCEAL8	MYL6B								SCAPER	CRABP2		CPEB4	VAMP7
	REEP6	C1orf35								CHRAC1	MAN1A2		DDX39A	COA6
	SCARB2	NEDD1								RNASEH2B	BHLHE40		NDUFV1	AMFR
	PARVA	TXNDC16								PRDX3	VPS37A		TOLLIP	HAX1
	H3F3A	NDUFS5								NUP205	DNAJB1		ARHGAP5	MOB4
	SNHG19	PGD								MDK	SNX3		GALNT6	ERH
	PGRMC1	LAGE3								YEATS4	SLC20A2		CLDND1	ACTG1
	RAP2C	MZT2B								TMEM109	PFDN6		SH3RF1	H1FX
	YWHAB	FBXL5								ATP5MC1	DUSP4		PKP4	TMBIM1
	CERS4	HNRNPR								CFAP20	GRHL2		MFSD1	SFPQ
	TPGS2	CEP57								MLH1	ZSCAN18		HSPA4	SLPI
	GNG5	HNRNPUL1								GCSH	PLPBP		C11orf58	TENT4A
	SIX5	CARHSP1								PYCR2	LSM1		TSTD1	GTPBP2
	SEMA3C	NME1								PSMG3	ATP6V0B		RELL1	C12orf75
	ZFP36	WBP11								CCDC57	LYRM2		SLC25A5	FAM177A1
	FRMD4B	PSMG1								TMEM14C	SLC41A2		IFITM2	ATP5MF
	TMEM219	UBR7								RUSC1	NPTN		RASAL2	HSPH1
	PRSS22	TAGLN2								NUP210	NQO1		KTN1	LARP7
	BCL2	SRSF9								RBX1	RET		RXRA	KMT5A
	YIPF6	USP5								P4HB	CTSS		RELA	HOXC10
	TSFM	MDK								ECHS1	SCIN		PPIG	PRDX3
	CHMP1B	CCT2								NDUFB11	GOLGA7		YME1L1	TESMIN
	HSD17B12	SNX5								DPY30	C1orf122		MAP3K13	ALDH7A1
	SDC4	UQCRC1								MZT2A	CCDC25		CSAD	PLGRKT
	MAFF	DPY30								TMEM14B	PDHB		TBC1D9	PPM1B
	MCTS1	TIMM21								HMCES	HMGCR		CD99	CD164
	VAV3	SERTAD4								PPP1CA	SLFN5		PARD3	VBP1
	GPR160	ERAL1								HIST1H2BG	GIPC1		SSR2	TAF11
	FGD6	TPGS2								ISYNA1	POFUT1		STX12	DCAF7
	TBCB	PHIP								PHIP	FTL		PSMC4	REPIN1
	ELF3	NDUFB6								NDUFB2	ATP5IF1		PSMB3	SNRPC
	SHTN1	THOC7								GSTCD	ETFA		SHTN1	SRSF7
	GSTP1	ATP5MPL								DNPH1	HPN		MGST2	APP
	PEA15	CYC1								SRSF10	PPP2CB		G6PC3	MIPEP
	AK2	CDK4								VSIG10	PYM1		AP3D1	TMEM183A
	TRIR	H2AFJ								IER3IP1	SLC7A2		RAB8A	TMEM256
	PSENEN	SCNM1								PEG10	SBNO2		ATP5MD	SGK3
	AP2M1	NDUFC1								RCC2	HGSNAT		SSR3	POU2F1
	KIF5B	PSMD14								DPYSL2	IMPAD1		IQGAP2	TMEM176A
	SUGP2	NDUFS6								SIGMAR1	HSPA5			IP6K2
	GTF2A2	ATP5ME								ANKRD36C	SNX17			SS18
	DACH1	GOT2								PRPSAP1	BOLA2B			SCOC
	OSBPL1A	IAH1								EIF4EBP2	CACNB4			EGR2
	GLA	PRPF4								AGPAT5	PPA2			NSF
	PIP4K2A	COPRS								GNAS	RIPK2			ECI2
	ZDHHC9	BAZ1B								HIST1H2BE	TMEM159			GTF2H5
	BECN1	ANAPC11								C12orf29	SPTSSA			RBM42
	NIT2	SNRPD3								CASP2	ACADSB			CDK5RAP3
	TWF1	TMEM14B								CIDEB	CRTAP			ADIRF
	CNDP2	COA6								PHTF2	LASP1			GBA
	TMEM14A	RASSF1								UFD1	SUCLG2			DLEU2
	TSPAN15	FN3KRP								C12orf65	RDH11			NUP107
	PARP9	EI24								PCMT1	GALNT2			POC1B
	MAGI3	NUP133								BLOC1S1	PDIA4			DBI
	ARPC5	NUP210								PGRMC1	CREB3L1			TMSB10
	GRIA2	PRPSAP1								THEM6	GMDS.DT			HIST1H2BG
	MPHOSPH6	PRDX2								TSEN34	SYNJ2BP			2023-03-07
	SMARCC1	NDUFA12								CRABP2	PARD6B			STK26
	HNRNPUL1	BRD8								FGD5.AS1	AP1G1			SUGP2
	NDUFS4	ELAVL1								GSTO1	NDUFB9			TIPRL
	FAM210B	AKR7A2								TRGC1	NME4			SCNM1
	ANKRD12	EIF2S2								TMEM70	DUSP10			AASDHPPT
	NR2F6	SUPT16H								HMGA1	FKBP10			HLA.C
	GDI2	HNRNPA1								SNRPD2	TMEM87B			DZIP3
	PAK2	RUVBL2								PTPN18	LRRFIP2			HEXIM1
	C5orf24	GANAB								LY6E	NSF			BTN2A1
	COL4A5	COLGALT1								IPO5	C8orf59			DPH3
	ATP5PO	ELOVL2								TMEM116	ARPC3			ACOT13
	SKP1	CCDC14								SLC39A4	SCUBE2			LRIG1
	SEC24D	SSX2IP								PXMP4	PSD3
	NUCB2	PARK7								NDUFAF6	LDLR
	CLNS1A	PAXX								NABP2	COMT
	CLDN7	CSTF3								NSD3	ATP6V1G1
	DECR1	RECQL								NONO	FAM8A1
	SESTD1	DCTPP1								MAPK9	CYBA
	RBM47	DNPH1								PTGES3	PGRMC1
	BORCS7	EXOSC6								OLMALINC	DMTN
	USP9X	DDX39A								CBX1	KRT19
	SH3GL1	TCERG1								RHEB	TIPARP
	SMS	BARD1								DYNLT1	FUCA2
	NUCB1	PSMD2								HNRNPAB	UBE2E1
	HNRNPF	RNPEP								DCP2	VAT1
	EIF4G2	LEMD2								C6orf48	TCAF1
	ATL3	HMGN5								SFXN1	SPTLC2
	MICU1	OLMALINC								SRP9	SCCPDH
	CDKN1A	TSTA3								2023-03-01	FOXK2
	SUMF1	BRCC3								PGAM1	IRF2BPL
	NARS	SLC4A2								MOCS2	SF3A3
	MEX3C	YEATS4								MESD	BLOC1S4
	2023-03-05	ACTR6								NOP56	LONP2
	EIF1AX	UQCR10								IFNAR1	P4HB
	PRRG4	LAMA3								AC087721.2	GOLGA2
	CDC16	COX4I1								HIST1H2BD	EPAS1
	SEMA3B	HMGN1								SNRPC	PLEC
	SLC25A39	KPNB1								NASP	FBXO32
	VMP1	TEX264								NME4	FEZ2
	CD164	HP1BP3								METTL9	TRIM8
	FAM32A	PIH1D1								VBP1	POLR2K
	FAM120AOS	PXMP4								CA2	DNAJA4
	STMP1	NONO								STK24	MZT2A
	MANF	NEDD8								CBFB	SCAMP4
	RRAGC	ERI1								GNB4	RSPH3
	SPATA13	ORAI1								NSUN7	RIMS2
	BCL10	UQCRQ								KPNB1	EIF4EBP1
	CHCHD1	FAM122B								SNRPF	DAG1
	MCCC2	ARL2								TRIM28	TRAPPC2L
	POLB	COPS6								KLHDC3	GCNT1
	CELSR1	ECI1								UNK	H2AFJ
	FKBP1A	SRSF2								MAP3K20	MSMO1
	PSMC4	SRPK1								POLR2K	SLC25A39
	PCBP1	NSL1								TMA7	CLTC
	AKR7A3	S100A13								NUP50	TBCD
	NDUFAB1	SNRPC								ZNF90	UBE2W
	VWA8	NFYB								IMMT	RRM2B
	LPGAT1	VPS72								PAFAH1B3	NPDC1
	EID1	MDH1								ATP5PD	CPLANE1
	PDCD5	SF3B3								SMIM19	ATP7B
	MED29	RUSC1								BCAP29	VDAC1
	PDIA6	UFD1								ARPC5	ZFP36L2
	TTC39C	SLBP								HNRNPUL1
	ACTN4	GMPS								COMT
	CDON	CCT6A								ACP1
	TTC39A	ILVBL								PSMG2
	TXNL1	ANO1								SELENOP
	APRT	U2AF2								RBM17
	CASP6	H1FX								NAE1
	LAMC1	NT5DC2								KIF1BP
	GATA3	PABPN1								ZNF107
	CRACR2B	HNRNPF								IKBIP
	COA3	MYO19								UBAC1
	IRF2BPL	GTF2A2								UPK3A
	FYTTD1	NUDCD1								WBP11
	URI1	SOGA1								TMEM170A
	CD59	TMEM18								AP1S2
	SPTSSA	EMD								CAMK2D
	HADHB	DESI2								C12orf75
	LGALS3	RHEB								FAM192A
	BCAP31	TNPO2								SERTAD4
	RAP1A	UPF3B								KIF2A
	UQCRFS1	MGME1								ARPC1A
	TRAF4	C3orf14								GLOD4
	C1orf226	PPP1CC								HMGN1
	R3HDM4	TSEN15								MAPK3
	MIB1	MYEF2								SGCE
	TMEM9B	NDUFA13								CREG1
	GRTP1	INTS7								EFHD1
	CPD	SLC25A3								CALU
	ABHD14B	DNAAF2								FAM122B
	TLNRD1	SORD								COX8A
	TFAP2A	RCC2								SNRPD3
	ATP5MF	DCTN3								ATP5PF
	MAP3K13	NFATC2IP								HDAC1
	CST3	NDUFA1								KPNA2
	TCTA	TPI1								COA1
	MKNK2	LAMTOR4								TPRKB
	FUNDC2	PSMA7								MMAB
	SYNGR2	CCDC74A								GLRX2
	NAMPT	NDUFB4								SUCLG2
	MAGT1	ISOC1								PTDSS1
	IGFBP4	LMO7								SENP1
	MEGF9	COMMD10								DYM
	SYVN1	FOPNL								ARHGDIB
	WWTR1	RCN2								ASH2L
	MOB1A	ARPC1A								UCK2
	NSF	HSPA14								PPIF
	TMEM238	ANAPC7								GINM1
	TMC4	HSPB11								SPIDR
	TMCO3	TSFM								RPE
	ATP13A2	POLD2								MCMBP
	PIGX	TAF9B								HSPA2
	DNASE2	ERP29								CDK2AP2
	HERC4									PSMG1
	IGBP1									CSNK2B
	KLF7									TP53
	EFNA1									SRPK1
	OSMR									HSPA14
	RBM42									ATP5MF
	CREBZF									RIC8B
	RAB18									CDC5L
	SUMO1									MAD2L2
	SHROOM3									SYCP2
	H1FX									DUSP1
	PRMT1									ERP29
	CUEDC2									SMPD4
	COX7B									FUCA2
	MBTPS1									PDZD11
	F11R									LRRK2
	ATP5MG									BAX
	ZNF580									BAZ1B
	PGAM1									PDS5B
	PNPLA2									FKBP3
	IRF1									TAF9B
	CHMP2A									PPM1G
	AIDA									BOLA3
	DDX21									AIDA
	TSC22D3									CTSH
	DUSP10									UBXN2A
	CD151									KLF2
	C19orf24									OARD1
	ECE1									NUBP2
	LSM14A									CPSF3
	ACTR1A									POLR2I
	TMEM59									RBMX
	B4GALT1									POLR2G
	CELSR2									OXR1
	NRIP1									MAZ
	SSR1									UQCC2
	ERRFI1									TMX1
	ANXA11									NENF
	MARCKSL1									HNRNPD
	PTMA									NAA38
	HNRNPL									UQCRH
	NDUFS5									CIAO2A
	TMEM258									RNF168
	FBL									CETN3
	LPAR6									JUNB
	EMP2									EGR1
	COX8A									MFSD14B
	VPS4B									MCU
	HSD17B10									KCTD9
	GIPC1									HMGN3
	ANXA7									TMED2
	CSNK2B									ADAM15
	SLC9A3R1									NAA50
	LAMP2									BRIX1
	GBP3									ING3
	CNBP									2023-03-02
	METTL9									EEF1B2
	PCYOX1									ETFA
	AP3D1									TMEM14A
	TRAM1									ESRP1
	THOC7									GUSB
	ETS2									WDR5
	PALLD									GOT2
	ZNF326									FZD6
	ARF6									ZDHHC6
	HSPB1									POLD2
	ETHE1									NUP133
	FLOT1									PDCD5
	COX6B1									NFYB
	CHPT1									ARL3
	RIN2									ALG5
	KCNK6									HNRNPA2B1
	PSMG2									PKM
	SELENON									DCAF15
	FGD5.AS1									SCML1
	KAT6B									CHCHD1
	RACK1									DPM1
	PSMB2									CSTA
	SERPINA1									EMB
	VBP1									TMEM98
	ARPC4									FBLN1
	NOP10									PRKCSH
	OOEP									NDUFAB1
	CLPTM1									ZNF185
	SYT7									RET
	OSTC									ADK
	HNRNPH2									NDUFA6
	XPNPEP1									IMMP1L
	GTF3A									STOM
	TNKS2									CYC1
	IRAK1									ACTR1B
	WNT9A									RCC1
	IER2									TMEM254
	RALBP1									UQCRQ
	VAMP8									PPIL1
	ANAPC16									FLVCR1
	ARHGEF3									NBN
	ARHGEF5									UMPS
	ATAD1									NRARP
	BANF1									TIAL1
	ABCD3									POLE4
	TRIM44									APOD
	SENP2									2023-09-08
	RSL1D1									PLSCR1
	LDLR									OSR2
	SSU72									SLC10A3
	EIF3H									NQO2
	ERLEC1									OGFRL1
	EIF4A2									MANF
	AMFR									SPTSSB
	APPL1									APOO
	NCBP2									CALM2
	VHL									2023-09-11
	PPA1									NFIC
	MOSPD3									BCL7C
	PHF11									NAT1
	PSMD1									GPD2
	ZFX									AGR2
	GRN									GPAA1
	PSMA4									LUC7L2
	RNF13									MFSD11
	TSG101									PRDX2
	TAPBP									ING2
	COX7A2									FH
	TMEM50B									DENND6A
	PRPF19									HSBP1
	LRRC1									ALDH3B2
	BIK									C12orf57
	LAMC2									ASNSD1
	NEBL									TSEN54
	OST4									SEC11A
	ARMCX3									RHOA
	LSM3									CXCL17
	EIF3F									PGD
	SPCS3									PLIN2
	DDA1									COPS6
	PPIC									PRDX4
	COPS9									STAG1
	UGGT2									SLC2A4RG
	RSU1									ESYT1
	STX12									PHPT1
	RUNX1									POC1B
	YKT6									CNOT10
	BRCC3									BLVRB
	CGGBP1									SDHA
	ZC3H7A									C3orf14
	ATP6V1F									TMEM54
	ITM2B									TPM3
	BAG1									ATF3
	EDEM1									MUT
	EI24									HIGD1A
	TADA3									NDUFA12
	ECHS1									TRAPPC2L
	GBP2									TUBA1C
	LRRC58									HDAC2
	CXXC5									STK3
	SERF2									ATP5ME
										POP7
										VKORC1L1
										TFAM
										CRYBG1
										CHPT1
										MCUR1
										FAM208A
										EMD
										SLITRK6
										ATP5MC3
										NPM1
										SCCPDH
										NDUFS3
										AIP
										EXOSC5
										ESD
										TXNDC16
										ACBD5
										NDUFS8
										NHLRC2
										ERH
										PDIA4
										AHCY
										SMAGP
										ATP6V0D1
										NELFE
										FAM162A
										TPI1
										EPHX1
										ZNF92
										NSMCE2
										TRIM26
										VAPB
										AK6
										RAB27A
										AC010894.3
										TFF1
										HIBADH
										UTP11
										NUDT5
										DDX59
										KRTCAP3
										PTBP1
										GPX4
										TMTC4
										NAP1L4
										RASSF1
										MGST1
										BCL7B
										RMDN1
										NDUFB3
										ELOC
										LARP7
										MIPEP
										CENPB
										PMVK
										VPS35
										CTCF
										COX7A2
										ARPC5L
										TMEM141
										NCAM2
										GAL
										PHF1
										PCBP2
										NR2F6
										GIT1
										YPEL3
										SUMO3
										ATRAID
										SLC44A1
										SOD2
										MPV17L
										CCDC173
										COX4I1
										TMA16
										FLNA
										TSPAN3
										TCOF1
										SLC25A1
										TAF15
										ABHD5
										TUSC3
										HMGXB4
										NUTF2
										RAE1
										ELOVL6
										MGP
										SHARPIN
										RAD9A
										ELAVL1
										ZFP91
										NDUFAF8
										HNRNPF
										TFRC
										MDH1
										TERF2
										PRKD3
										MXD1
										ATG3
										S100A6
										HCFC1R1
										NUP153
										NINJ1
										UBE2M
										PSMD14
										2023-03-03
										COMTD1
										CRACR2B
										SPTSSA
										CDC27
										DDX19B
										LRRC58
										FAM210B
										RIF1
										CCDC25
										ZNF100
										ID2
										TFF3
										PLPBP
										MAL2
										SMIM7
										ADIPOR1
										SNRPA1
										ACTN1
										AGA
										UHRF2
										OSGIN2
										CCNG1
										BRD8
										TIMM10
										TSFM
										PEX2
										AGR3
										PARN
										TMEM230
										ASAP2
										MBD4
										DDX55
										GSS
										CHID1
										DPM2
										TSN
										VMA21
										PPP2R5D
										CCDC59
										MORF4L1
										FIBP
										METTL25
										DDX23
										PCBD1
										TMEM214
										ETHE1
										NNT
										CCDC28A
										UBE2A
										VDAC1
										ZDHHC13
										TOMM7
										RNF181
										AP002495.1
										NR2F2
										GBA
										NDUFA2
										SPATS2L
										ATP5MC2
										BCKDK
										SGK3
										FRG1
										ADH5
										UBA2
										LGALS3
										PRKAR2B
										MAGOH
										SYNJ2
										OGFOD1
										CLGN
										TJAP1
										STAMBP
										PSMB2
										ECI1
										ILF2
										DMAC1
										STUB1
										CNOT7
										NANS
										POLR2H
										AHI1
										AURKAIP1
										PHB2
										IQCB1
										ZNF83
										GANAB
										DAXX
										ATP5MG
										EXOC5
										ERGIC2
										EEA1
										NADK2
										SMC5
										TNPO2
										ZC3H7A
										MAGEF1
										HPCAL1
										CMAS
										TCEA3
										IARS
										FBXL5
										MICU1
										CDC40
										NSMCE4A
										PPP1CC
										RNF5
										ENOPH1
										FAR1
										KDELR1
										CMPK1
										HACD2
										P3H4
										CXXC5
										RPN2
										ZNHIT3
										CCT7
										LINC01184
										SUCLG1
										UACA
										STMND1
										ELOVL5
										TALDO1
										ARL13B
										UBE2V2
										CHD9
										PHF10
										NUP88
										APIP
										ERG28
										ZC3H18
										SERF2
										MARVELD3
										DUSP23
										SEPHS1
										GSR
										CRTAP
										XPO7
										SPINDOC
										TAF6
										ANKLE2
										CLK2
										NDUFV2
										ARL6IP4
										USP39
										NT5DC1
										S100A4
										BOLA2B
										ZNF43
										MED4
										NT5C3A
										SOCS4
										PSMA3
										GRB7
										PIM2
										NUDCD1
										ABHD12B
										RUVBL2
										HERPUD1
										CCT5
										ASAP1
										CCT8
										NDUFA4
										XRCC6
										PLXNB2
										EBAG9
										REPS1
										QSER1
										PCID2
										PCNP
										EGR2
										YWHAQ
										COPRS
										LDHA
										METRN
										TTLL5
										PPT1
										PSMD7
										SLC44A2
										INIP
										EIF2AK1
										TIMM17B
										ANAPC5
										PPIL4
										RNF167
										ATP5MPL
										UQCRC1
										OSBPL1A
										METTL26
										SNRNP27
										SP3
										HEXB
										MAPK1
										UBALD2
										ZNRF2
										ATP1B3
										TCTN1
										SLC31A1
										EAF2
										CNOT1
										TMTC3
										THAP11
										ARL4A
										SF3A3
										SNRNP200
										STYXL1
										AK2
										COLGALT1
										TNFRSF10A
										PPM1D
										SLC20A1
										NDUFS6
										TERF2IP
										HAX1
										DDAH2
										TOM1L1
										HACD3
										ABHD12
										STARD7
										LMAN1
										BTF3L4
										CXCL12
										NUP54
										FAM222A
										OLA1
										PATL1
										ZBTB21
										SP140L
										COPS5
										JPT2
										TCERG1
										B3GALNT1
										METTL23
										TRMT112
										GTF2A1
										PARK7
										PUF60
										ATP5PO
										HIST2H2BE
										N4BP2
										CIAO2B
										CRCP
										BSPRY
										KRCC1
										IMPDH1
										TERF1
										TSTA3
										IGFBP2
										AIG1
										DNAJC8
										SRD5A3
										CIC
										RER1
										GPD1L
										MED25
										CACNB4
										KDELR2
										PSMB8
										SLC25A37
										CLCF1
										KAT7
										PYCARD
										CS
										ZNF574
										PRPF19
										DSCAM.AS1
										RALBP1
										SDR39U1
										NIT2
										EHMT2
										IAH1
										TOR1A
										GTF2H3
										NDUFV1
										RNF138
										LSM8
										REV3L
										TINCR
										MGST3
										ATL2
										ADPGK
										SLC4A2
										SH3BGRL2
										NOL11
										SNRPE
										ASNA1
										THUMPD3
										RNF34
										ENY2
										GSK3A
										CLIC4
										UFL1
										ZNF138
										NMD3
										SLC25A24
										PPP3R1
										FAM20B
										CENPC
										UXT
										RABIF
										DOCK5
										DERL1
										SLPI
										CCNC
										CLNS1A
										AP3S1
										BLOC1S2
										SLIRP
										CDK19
										ZNF451
										AP2B1
										SET
										SOX13
										TAF11
										POLH
										ZC2HC1A
										EFHD2
										ERAL1
										LAPTM4B
										CFDP1
										SPCS2
										DDX46
										TM2D2
										UGGT2
										NDUFB5
										NAAA
										COX5B
										DYNLL1
										WDR33
										EI24
										C2orf68
										CPNE1
										UBE2I
										CIR1
										ENPP4
										PDLIM1
										SIN3A
										DESI2
										UBB
										PLEKHS1
										SNHG7
										C8orf76
										FGFR3
										SREBF1
										PAF1
										TUFM
										ATP6V1H
										CHTOP
										VOPP1
										FARSB
										KIAA1143
										CD151
										RAB3IP
										FBL
										KHSRP
										HTATSF1
										USP11
										GGCX
										PRKRA
										THAP9.AS1
										DIAPH1
										NME1
										NEDD8
										NVL
										CHMP5
										GNE
										EMC8
										TCEA1
										PHACTR2
										CALR
										ZBED5
										SRSF9
										LRPPRC
										GADD45B
										SLC25A39
										HBS1L
										BRD7
										PRELID1
										SRRT
										TIMM23
										SNAP29
										2023-09-07
										CPSF7
										PDE4DIP
										PCBD2
										CAMTA1
										LIMS1
										IPO7
										SLC1A5
										ELF2
										ZNF675
										POLR2J
										MAGT1
										PSME2
										HP1BP3
										PSMD1
										FAM83A
										PSMB3
										ERO1A
										SYT7
										PRCC
										SMYD2
										ITPK1
										GTF3A
										ATP5F1E
										PSMB1
										ENO1
										IER2
										CPT1A
										PKIB
										AC018816.1
										DNAJB1
										ERMP1
										GLRX5
										CMIP
										POLR2E
										BAG4
										CDC42EP4
										ALDH6A1
										VEGFB
										KMT5A
										GTF3C6
										TMX4
										SDF2
										GRK2
										NAXE
										TSR2
										HIST1H2AC
										SERPINB1
										MED14
										S100A16
										MYO5C
										MDFI
										ZNF430
										CMC1
										OXA1L
										LMO7
										BMPR1B
										COX17
										ASF1A
										PSMD10
										IL20RA
										PSPC1
										B3GALT5
										RBM10
										SUGP2
										METAP1
										ZDHHC20
										POLR2L
										KARS
										SNAPIN
										BROX
										ANAPC7
										SPATS2
										TMEM241
										DNAJC15
										DLG3
										AIF1L
										MCTS1
										WRNIP1
										WRB
										RNF121
										ADCY1
										PTCD3
										SDC1
										PRMT2
										ROCK2
										RPAIN
										SRSF2
										VAMP7
										SETD3
										COX6A1
										CDK16
										PFDN1
										FAM104A
										WDR61
										EIF6
										STYX
										FOPNL
										CHTF8
										HNRNPUL2
										SCAF1
										DLST
										FMR1
										SCAMP4
										TMEM159
										SAR1A
										RSRC1
										THOC7
										PYGO2
										U2AF2
										DDX39B
										MAPRE1
										LMAN2
										DCTN5
										H2AFJ
										TMEM245
										CSK
										NOA1
										EIF5A
										HOXC10
										NT5C2
										ING1
										EEF1E1
										RALB
										TBC1D15
										OCIAD1
										BCAS1
										TMCO3
										COX7B
										PYM1
										OAZ1
										UBE2L3
										PDHA1
										ACBD6
										CPSF2
										UTP23
										KCTD20
										SLC35B2
										SCRIB
										PGK1
										MNAT1
										AMZ2
										ZMYND8
										SCOC
										CREB3L4
										ATXN2L
										TSEN15
										FOSL1
										LCP1
										DIDO1
										CALCOCO2
										PIN4
										NUPR1
										PEA15
										TARDBP
										TXNL4A
										RBBP5
										CDKN1A
										HSPE1
										SEPHS2
										ATOX1
										PYGL
										SP1
										KCTD3
										AZIN1
										MYB
										KIF21A
										DAPK1
										ZC3HAV1
										PRDX6
										CNOT11
										DCTN6
										ARL2BP
										REEP3
										PQBP1
										PRRG4
										TESMIN
										SMS
										MMGT1
										CNIH1
										IMP3
										PPCS
										CLIC1
										LINC02050
										PSMA4
										TXNDC17
										CASP6
										PPP1R10
										PARP1
										EFTUD2
										CCDC167
										AKT1
										GFPT1
										DAD1
										TRIQK
										COPE
										NMRAL1
										HLA.DPB1
										RAB1B
										LAD1
										C14orf119
										2023-09-09
										SPR
										SERTAD3
										METTL5
										KRR1
										FKBP10
										GTPBP2
										NDUFS2
										ANXA11
										C1GALT1C1
										ARPIN
										TMEM223
										EDF1
										ZNF720
										TMED4
										PIAS1
										SLC35C2
										ZNF440
										UQCR10
										ZC3H14
										CHMP3
										PSMC5
										RPN1
										PLGRKT
										NPDC1
										EIF2S2
										FAM45A
										ZNF395
										SS18L2
										PRPF8
										THUMPD1
										SH3GLB2
										ATXN10
										FOS
										ARHGEF2
										RAB8A
										PAPSS1
										IMPDH2
										ILVBL
										SNRPB2
										MPC1
										MARS
										PITPNB
										DR1
										RAF1
										ILF3
										PEX11B
										PGM3
										CHMP1A
										WASHC5
										RPRD2
										HSDL2
										MIA2
										PPP2R1A
										GTF3C1
										STK39
										DARS
										MANBAL
										GPSM3
										VPS25
										FARP2
										TRAF3IP2
										ATG101
										SDHB
										PPA2
										ZDHHC5
										SMARCD2
										CEBPG
										ANP32A
										SEC13
										MIPOL1
										MARVELD1
										RARS2
										DCAF12
										SLC50A1
										AIMP1
										BEX3
										GUK1
										CBX4
										MYO9B
										ATF1
										CDKAL1
										PDIA6
										RBM18
										PRKACA
										FAM50A
										SREK1
										VPS52
										THUMPD3.AS1
										LRRC1
										RALY
										YBX1
										NOLC1
										SF3B6
										PRELID3B
										CDR2L
										DCAF16
										NDUFS4
										C1orf131
										MAEA
										CDKN1B
										PIGC
										DHX40
										ITGA6
										PARD6B
										DIMT1
										SMIM29
										DNAJC21
										ACOT13
										ADGRG1
										BBC3
										RCN2
										COX6B1
										SSBP1
										STARD10
										TBCB
										CDC37
										ARAF
										LEMD2
										UQCRB
										GMCL1
										SEC23B
										NUP58
										RWDD1
										USP33
										PDXK
										ELMOD2
										PRXL2A
										LSM14B
										PPA1
										SPPL2A
										IKBKG
										GXYLT1
										XPOT
										OTUD6B.AS1
										MBOAT7
										STX12

## Sheet: Table. S3
Supplementary Table 3. Cluster-specific expressed gene lists in PDO180 P6 and PDO210 P8.
PDO180 P6							PDO210 P8
C1	C2	C3	C4	C5	C6		C1	C2	C3	C4
CLU	SPARC	FAM111B	HMMR	DKK1	CHAD		CCND1	TUBB	PLK1	CYP1A1
XBP1	SFRP1	TYMS	PTTG1	CLDN1	FGB		XBP1	TUBA1B	NEK2	BST2
CD24	KRT14	PCNA	DLGAP5	KLK5	FGD3		KRT19	PCNA	CENPE	SOCS2
CA12	APOE	RRM2	CENPE	IL32	AGR3		EZR	PTMA	AURKA	SERPINI1
TM4SF1	KRT5	CENPU	CCNB2	LOXL2	MUC1		S100A11	ATAD2	CENPF	CXCL14
GATA3	STAC2	CCNE2	CCNB1	TUBB2B	SERPINA1		MALAT1	MCM4	CCNB1	TSPAN8
TCEAL4	CYP1B1	CDC6	KIF20A	FILIP1L	BASP1		GATA3	HMGB2	TROAP	GSTP1
PMP22	ROCR	MCM10	PLK1	MCAM	IFI27		AFF3	RRM2	KIF14	DISP1
SLC40A1	NTRK2	FEN1	BIRC5	NEXN	CAPN9		EEF1A1	ZWINT	KIF20A	EGLN3
FOXA1	CRYAB	GINS2	NEK2	PLAU	SCGB3A1		MAGED1	TOP2A	PTTG1	ECM1
COMT	CHI3L1	CLSPN	ASPM	THBS1	BMPR1B		KRT8	UBE2T	ASPM	IFI6
TCEAL3	GABRP	ZWINT	MKI67	KLK7	FGG		KCNJ3	H2AFZ	TOP2A	SNPH
ZFP36L1	CMTM7	MCM6	TTK	KRT17	SLC44A4		LRP1B	DTL	PRR11	BASP1
ASPH	RARRES1	CDK1	TOP2A	MAP1B	GRB14		HSP90AB1	TK1	TPX2	RAB15
TMEM45A	TAGLN	BRCA1	DEPDC1	MMP24	IGFBP4		HSPB1	DHFR	CCNB2	NCAM2
MYO6	KIT	ASF1B	KIF4A	TGFB2	UGT2B11		DUSP4	DEK	DLGAP5	DST
REEP5	FBLN5	PCLAF	PRR11	IGFBP5	BST2		ESR1	FAM111B	CKS2	CACNB4
PLK2	ANXA1	TK1	TPX2	S100A6	FMOD		SYT1	DUT	MKI67	DUSP6
CPB1	A2M	HELLS	CENPA	ANXA1	NAT1		PBX1	HMGB1	KPNA2	MLEC
RHOB	DMD	TMEM97	NUSAP1	NOV	MAPT		CLU	MCM3	UBE2S	FAM241A
KRT8	FBXO32	H2AFZ	KIF23	COTL1	BPIFB1		SLC7A8	HELLS	UBE2C	ODC1
AR	NGFR	MCM3	HMGB2	KLK6	ESR1		SLC12A2	PKMYT1	CENPA	PPP1R15A
CADPS2	EEF1A1	DNAJC9	AC099850.2	KLK10	TFF3		IRF2BP2	PCLAF	CCNA2	MAOB
BHLHE40	NFIX	PTMA	CDC20	MYL9	SHROOM1		KDM5B	MYBL2	BIRC5	BZW2
SMIM14	PIK3R1	TUBB	CENPF	GPRC5A	MS4A7		MAGED2	CENPU	HMMR	DNAJC1
CD164	KRT17	E2F1	TROAP	KRT80	TFF1		PRSS23	STMN1	CKAP2	SSBP2
KRT18	NDRG2	MCM4	CCNA2	SPTSSB	THSD4		KRT7	ASF1B	CDKN3	PSCA
TFAP2A	CD82	WDR76	AURKA	CAVIN1	GLUL		AZGP1	CDK2	BUB1	GPRC5A
RAB27B	ARL4A	RRM1	CKS2	ABCC3	STARD13		SEMA3C	TMPO	KIF2C	SNX25
KCNMA1	KLK5	DUT	KNL1	KRT81	SCUBE2		SYNGR2	TIMELESS	RACGAP1	AQP3
TFAP2B	LTF	DEK	CEP55	FSCN1	CD74		TBC1D9	NUCKS1	IQGAP3	ANO6
PRLR	SLC25A37	MCM5	CDKN3	KRT23	PSD3		SCD	CKS1B	HMGB2	S100A14
NTN4	TSHZ2	MNS1	KIF20B	ANXA2	SRARP		MUC1	E2F1	TUBB4B	TSC2
CD9	CITED4	TUBA1B	KIF14	TAGLN	NFKBIZ		HID1	PBK	AC099850.2	ELP2
DUSP6	SOX9	DTL	UBE2C	ZYX	MUCL1		BRINP3	MCM2	CEP55	ADAM8
ALDH3B2	PROM1	MCM2	IQGAP3	PLOD2	KRT19			FEN1	SAPCD2	DACH1
CAPZB	NCALD	ATAD2	NCAPG	RAB32	CTSD			RRM1	CDK1	LIMCH1
AGTR1	CHIC2	ESCO2	PBK	TINAGL1	ANKRD30A			MELK	REEP4	CALM1
MPHOSPH6	TFAP2C	PKMYT1	PIMREG	TMSB4X	CREB3L1			CDK1	TUBA1B	TOPORS
SCD	NPC2	RFC3	BUB1	SEL1L3	ESRRG			CBX5	CDC20
MORF4L2	TCF7L2	STMN1	ANLN	FHL2	CAPN8			CCNE2	ANLN
GALNT6	MYL9	MCM7	CDCA8	CTGF	ZNF552			HMGN2	TUBA1C
DHCR24	MFGE8	DHFR	GTSE1	LGALS1	EVL			NRM	KIFC1
TMBIM6	CRIM1	HMGB2	KIF2C	OCIAD2	HLA.A			TYMS	CKAP2L
SERF2	NAV2	RPA2	CKAP2L	TIMP2	HMGCS2			BRCA1	STMN1
TPM1	PTPN14	ORC6	KIF11	PCDH7	AZGP1			GMNN	CIT
IQGAP1	NCOR2	FBXO5	NUF2	COL12A1	CUEDC1			SLFN13	NUF2
C17orf58	ARL4C	POLE2	KIF18A	FSTL1	ITPRID2			FANCI	NCAPG
AGR2	AARD	BRCA2	TUBA1B	GAS6	ANKRD30B			MKI67	CDCA8
TMC5	FZD7	FANCI	PRC1	VIM	CEACAM6			CENPF	CDCA2
TNFSF10	CD59	CHAF1A	STMN1	ITGA3	AGR2			KIFC1	SGO1
DUSP4	ACTN1	RAD51AP1	ECT2	PALMD	CRAT			DNAJC9	ARL6IP1
SC5D	NFIB	USP1	UBE2S	MYH9	WFDC2			CENPH	TTK
CSNK1A1	MPZL1	NASP	NDC80	NEDD9	TBC1D9			UNG	KIF23
S100A11	IRX1	CDK2	SMC4	CD44	BPIFB2			NEMP1	HMGB3
DBI	VIM	GINS1	HMGN2	ANXA3	TSPAN1			KNTC1	SPAG5
TBX3	SSBP3	HIST1H4C	SGO2	CPE	PTPRT			SMC2	CKS1B
S100A16	LGR4	CHEK1	ARL6IP1	AREG	COL9A2			DNMT1	PBK
SPINT2	TANK	UBE2T	AURKB	F2R	ADGRV1			HIST1H2BJ	NUCKS1
MGAT4A	BTG1	MELK	DEPDC1B	KRT7	PLEKHS1			BIRC5	KIF20B
SERINC2	CALD1	EZH2	GPSM2	CAPN2	H3F3A			MCM6	NEURL1B
IRF2BP2	SNHG8	LMNB1	KNSTRN	MLLT11	IGSF21			MCM7	RAD21
MGST1	PPP3CA	RFC4	TACC3	MYL12B	FBP1			DIAPH3	HMGN2
QPRT	LY6E	CENPK	HJURP	PDLIM1	B2M			FBXO5	SGO2
AFF3	KRT81	HMGB1	RACGAP1	ARSJ	RRBP1			PSIP1	TACC3
TOB1	ANKH	SMC2	BUB1B	PALLD	EPHX1			FAM111A	ANP32E
LIMCH1	ID4	RANBP1	HMGB1	BPGM	PYCARD			EZH2	CALM2
TGFB3	FGFR1	PSIP1	CDCA2	TUBA1A	NEAT1			TMEM106C	CKAP5
EMP1	EEF2	RBBP8	SAPCD2	GADD45A	GLRX			CENPN	KIF15
DSP	C6orf48	WDR34	PTMA	TRAM1	SNED1			HIST1H4C	KIF4A
S100A10	EGR1	CENPQ	NCAPH	MALL	HIST1H1C			IPO9	ECT2
ARL6IP5	GUCY1A1	TOP2A	SPC25	ARL4C	DENND1B			LMNB1	GAS2L3
PBX1	PLXDC2	DNMT1	SPAG5	ACTN1	UGCG			BRI3BP	H2AFZ
CRABP2	DPYSL2	POLD3	CDCA3	FJX1	VOPP1			HNRNPAB	KIF11
SH3BGRL	ZFAS1	NCAPG	H2AFZ	CRIM1	FAM129A			KIF20B	CDCA3
SPDEF	PABPC1	BRI3BP	FOXM1	S1PR3	LTF			H2AFV	DEPDC1B
SLC7A8	LGALS1	RFC5	MAD2L1	MSN	PAM			CSE1L	SMC4
KTN1	APP	RMI1	TMPO	ADAM9	ZBTB18			NSD2	PTMA
SREBF1	TCF7L1	DSN1	CENPW	FBLIM1	ARF1			ALYREF	NUSAP1
CAMK2N1	LENG8	HSP90AA1	CKAP2	GSN	AFF3			RAN	CENPW
MAGED2	TPT1	ANP32B	CDK1	GRAMD2B	MLPH			ANLN	NCAPH
HES1	ETV6	MAD2L1	ARHGAP11A	FXYD5	NET1			IQGAP3	SOGA1
TRPS1		ITGB3BP	REEP4	FLNA	BCAM			ANP32B	SPDL1
RDH11		CDCA4	NUCKS1	CD151	RUSC1			RPA3	PRC1
ARFIP2		MKI67	GAS2L3	TAGLN2	SLC7A6			PPIA	CENPN
CHD1L		RAN	NCAPD2	TPM4	HIST1H4H			RFWD3	LBR
PRSS23		POLE3	KIFC1	INHBB	KLF4			NCAPG	ESPL1
PEG10		SLFN11	ANP32E	GLYATL2	GOLM1			SYNE2	HJURP
ATP1B1		SMC4	TUBB4B	S100A11	HLA.B			TOPBP1	NCAPD2
ALDH4A1		UNG	SPDL1	AMOTL2	SLC1A5			PRKDC	PARPBP
DEGS2		SLFN13	NEURL1B	CORO1C	TSPAN13			SAMD1	KIF22
FGFR4		HSPA8	TUBA1C	MYO1C	UHMK1			DHTKD1	HMGB1
MARCKSL1		SRSF2	KPNA2	LMTK3	EFHD2			CENPX	DBF4
ZNF385A		CSE1L	CDKN2C	ACTB	PIP			SIVA1	LMNB1
TCEAL1		KIF11	CKS1B	ITGB8	NR2F2			MIS18A	BRD8
SUSD4		TPX2	SGO1	MYL12A	CST3			GGCT	CDKN2C
LURAP1L		PA2G4	HNRNPA2B1	WLS	SPTSSB			SMC1A	TMPO
PRKAB2		HNRNPAB	HMGB3	CMTM3	IL6ST			WDR34	TUBB
ST8SIA6		TMPO	TYMS	MMP24OS	TIMP1			NFATC2IP	CBX5
FBXL3		TFDP1	ZWINT	MACC1	STARD10			HAT1	H2AFV
UCP2		KPNB1	KIF18B	KRT5	MYO1C			LSM3	JPT1
ADAM10		MIS18A	MIS18BP1	ST6GAL1	PIAS3			SMC3	BUB3
SLC12A2		TIMELESS	SKA3	WFDC2	AKAP9			TMEM97	GOT1
SPOPL		BIRC5	LMNB1	TNC	S100A6			KIF22	SHCBP1
MALAT1		GGCT	CCNF	TES	COPA			COMMD4	CDC25B
NFIA		GMPS	RAD21	HSPB1	FAM214A			RACGAP1	UBE2T
SAT1		DHTKD1	UBE2T	CXCL16	MALAT1			TUBB4B	BCL2L12
DACH1		H2AFX	TUBB	TNFRSF12A	SYCP2			TUBG1	KNL1
MXD4		CBX5	RAD51AP1	ARHGAP29	AC104574.2			CDKN1A	RANGAP1
ERMP1		SFN	CENPN	MYL6	CAPN2			CCDC34	FOXM1
TSPAN15		ANLN	PCLAF	CRIP2	JTB			TPX2	SPC25
IDH1		SMC1A	PARPBP	MYO1B	SLC9A3R2			PA2G4	SMC2
ARFGEF3		ACAT2	DIAPH3	BACE2	GALNT7			SNRPB	HNRNPA2B1
DSTN		HAUS1	HYLS1	SDC4	HSPB1			SSRP1	YBX2
RAB5B		TMEM106C	H2AFX	ITGB1	COPG1			LSM4	ARHGAP33
ARHGEF38		MSH2	HP1BP3	IDS	RNPEP			KPNB1	SKA2
PEBP1		GMNN	MZT1	CDKN1A	HLA.C			NT5DC2	CCDC34
LRP10		RFWD3	TMEM19	AHR	AGPS			PLP2	RAN
SESN1		CARHSP1	H2AFV	CACNG4	RCOR3			RANBP1	HP1BP3
NAPA		HAT1	GGH	EDN1	CD63			SLC25A5	CALM3
RNF11		PAICS	MELK	CNN3	TMBIM6			ANP32E	ZWINT
KRT7		BTG3	CALM2	SPATS2L	ABCC11			HMGA1	HDGF
ARHGEF12		HNRNPD	CCDC18	STK17A	C1orf43			EIF4EBP1	RIPPLY3
ATP6V1G1		CENPN	DBF4	CD47	KIAA1324			MAZ	UBALD2
ACADSB		LSM2	CKAP5	MYH14	LASP1			CDK4	TRIP13
HNMT		KIF20B	RRM1	RRAS	LGALS3BP			SUMO2	MAD2L1
SMS		CALM1	SUN2	SPTBN1	SMYD3			UBE2S	KIF18B
LDHB		SAMD1	SKA2	UBE2E3	FADS2			SNRPG	H3F3B
TMED10		PPIF	CDC25B	LMO7	SEMA4A			ECT2	RHEB
ERBB3		ICMT	SPA17	MFGE8	UQCRQ			ANXA5	H2AFX
CCNI		ALYREF	CNTRL	PERP	PPT1			RBBP7	MIS18BP1
KIAA1324		CENPX	TMSB15A	NCOA7	ATP8B1			PGP	DYNLL1
GNAS		NOP56	RAN	EPPK1	MDM4			FADS1	VDAC3
CD99		RPA3	JPT1	S100A10	TTC6			CARHSP1	BARD1
BRK1		SSRP1	SCLT1	ENC1	TRIM8			SRSF2	H1FX
TMSB4X		PNP	SFPQ	ANKRD13A	KAT6B			ACAT2	PTMS
COX6C		NOLC1	CBX3	FLNB	SYT7			TPM3	DIAPH3
EZR		TPM3	ZWILCH	KYNU	PDE4DIP			FN3KRP	CETN3
PLGRKT		SUPT16H	SMC2	ANXA11	MBOAT2			CFL1	KMT5A
NQO1		FANCL	ODF2	VCL				RAD21	SPC24
HIST1H2BD		SLC25A5	DYNLL1	TRIP6				LRRCC1	SPTBN1
PSAP		SPDL1	BUB3	HLA.A				TUBA1C	SUN2
KRT15		CKS1B	LGALS1	SPTAN1				HNRNPD	CDC27
MAGI3		CBX3	BRD8	SYTL2				RIF1	TRIM28
SYNGR2		NETO2	TTF2	REXO2				HNRNPA0	CDK16
ARHGAP32		HMGN2	G2E3	RRAS2				VKORC1	MARCKS
HIST1H2AC		SMC3	MDC1	MAP2				HMGB3	ZNF726
ALAD		SVIP	KIF22	PAM				HNRNPF	LRRCC1
NEAT1		PPM1G	CENPU	DMKN				GLO1	ATL2
DUSP16		HLTF	NCAPD3	HTATIP2				PTBP1	METTL7A
PRDX3		CKS2	TK1	PXN				EIF4EBP2	POU2F1
SRP14		HSPB11	RBMX	PAWR				SMC4	DCXR
VAV3		LRRCC1	DEK	PACS1				CACYBP	ASF1B
SPINT1		HNRNPF	BCL2L12	CALD1				SLF2	MIS18A
CAPNS1		CEP78	MIS18A	ACTG1				SUPT16H	HNRNPA3
SCARB2		CACYBP	RNF26	TPM1				HSP90AA1	LMO7
TSTD1		XRCC5	NDE1	EFNA5				DIAPH1	ESCO2
MEGF9		NUCKS1	COX17	ACTN4				NASP	PPP2R5E
FAM241A		PCK2	DHTKD1	IFNGR1				HAUS1	AP2B1
IL13RA1		HMGA1	EZH2	PKM				NCL	MYEF2
MLPH		SNRPG	FANCI	MVP				TPGS2	TESMIN
SERINC1		DBF4	NDC1	PCSK1N				ILF2	MPHOSPH9
JUP		SYNE2	ITGB3BP	FOSL2				XRCC5	RETREG2
SYTL2		TPI1	HSP90AA1	STIM1				MAPRE1	MAPRE1
PLEKHF2		RFC1	CDK5RAP2	AGRN				TAGLN2	HNRNPUL2
PLAT		FN3KRP	GOT1	APP				FUS	NEMP1
GTF2I		SNRPD1	ANP32B	SQSTM1				SUZ12	SUGP2
KIF13B		PLP2	MYEF2	FAM107B				BAZ1B	KLF6
MAL2		TOPBP1	TIMM10	EGLN3				ANO1	ACTN1
FARP1		NCL	CCDC34	PXDN				PAICS	CDK19
TRIB2		SRSF3	HINT1	LGALS3				RFC1	PLP2
VMP1		EXOSC9	CBX1	MYOF				H1FX	LMNA
SPRED2		HSPD1	FBXL5	ATP6V0E1				CENPB	GLRX5
ACSL3		CASP2	NSD2	DOCK5				PPM1G	RFWD3
LIMA1		SNRPF	LSM5	LMNA				CISD2	RRM1
SERP1		NSD2	MARCKS	CDR2				SHMT2	SAE1
PIK3R3		APEX2	PPIA	CRYBG1				PMF1	BANF1
NUDT4		JPT2	HNRNPH3	LIPA				ZNF83	ENPP1
PXMP4		SET	CALM3	SFN				SVIP	RGS12
NUCB2		UBR7	KBTBD2	MAP4				BUB3	IMMP1L
BNIP3L		EXOSC8	PTGES3	CALM2				HNRNPL	RNF5
MAGED1		SRSF7	PSIP1	PRNP				SRSF7	LGALS1
TMEM59		PHGDH	CNIH4	PROM1				SF3B2	TXNRD1
RASEF		THOC3	CSE1L	DCBLD2				FBL	ANO1
BTG2		GLO1	FBXO5	LPP				SNRPE	EIF4G2
CCNG2		FNDC10	KMT5A	CITED2				H3F3A	H3F3A
COPZ1		CRABP2	LSM4	CDC42EP1				HNRNPUL1	ABCF1
TMEM205		CASP8AP2	HDGF	BICD1				COPRS	ANP32B
ERBB4		TRA2B	SNRPG	PDZD8				ITPR3	GGH
SDC1		MLH1	RPA3	GABARAPL1				POLE3	COMMD4
MGP		NT5DC2	XRCC5	CTXN1				ARPC5	TMEM106C
DDX17		CENPF	HNRNPL	GSTM3				PHF10	CEP350
TLE3		H2AFV	NUP37	CSRP1				PPIF	CENPH
SLC16A2		NUDT21	ZDHHC20	BRI3				HNRNPA3	MAZ
GOLGB1		PFN1	FDFT1	HLA.B				PGRMC1	RBM8A
PTP4A2		VKORC1	SOGA1	GIPC1				SNRPD1	HMGCR
AKR7A2		EIF4EBP2	HNRNPM	C6orf48				DCTPP1	TAGLN2
MCL1		PPIA	PLP2	PLS3				RBBP4	TUBB2A
G6PC3		NFATC2IP	XPO1	NPTN				DDX39A	COX8A
GGT6		TUBG1	RFC3	VAT1				RAD23A	MICU1
RND3		IPO9	SRSF3	SMURF2				VMA21	COX17
ASAH1		BAZ1B	CBX5	UBE2H				CALM2
SH3BP4		ARPC5L	SS18	SOX9				CNOT9
CDH1		LSM3	HMGN1	HERC4				SF3B3
DDX5		PTBP1	HNRNPA1	CYTH2				PKP4
ZKSCAN1		SRSF10	TMEM237	TNFRSF21				AIDA
TUBG2		NXPH4	KHDRBS1	TMSB10				VDAC3
SPTSSA		NME1	METTL7A	YWHAH				TMEM258
UBL3		FOXRED2	CDC27	MICAL2				SF3B4
ERGIC1		AMD1	HNRNPA3	PMEPA1				NR2F6
AHNAK		AP2S1	ATP5IF1	TSPAN3				TRIM28
ERBB2		YWHAH	H2AFY	NAMPT				CKS2
ITGAV		SYCP2	SLC25A5	RHOQ				KMT5A
DEFB1		SIVA1	UBALD2	TMBIM1				FGD5.AS1
YWHAB		SERBP1	SNRPC	JUND				CRTAP
FOXO3		MIS18BP1	COA6	CCDC50				NAP1L1
AK5		NUDT5	SSRP1	ZMAT3				TAF15
SEL1L		SNRPA1	FUBP1	ID4				REEP4
GDE1		PSMC3	RANGAP1	TXNRD1				IDH2
CIRBP		CCP110	CGGBP1	CDH2				GMPS
BAMBI		TSEN34	H3F3B	SLC39A10				SKA2
TMEM50A		NME4	GTF2A1	RRM2B				CHRAC1
RHBDD2		NBL1	TMEM106C	LAMB1				BANF1
LAMP1		ELOVL6	H1FX	OCLN				TRIR
HSD17B4		BRCC3	PFN1	FAM114A1				ACTL6A
MSX2		HMGXB4	RHEB	BAX				EMP2
PON2		UBA2	HMG20B	SBDS				RUSC1
PGRMC1		FGD5.AS1	POLR2K	H3F3B				SRSF3
LRRFIP1		TMEM237	ILF2	RAB11FIP1				MATR3
CLTC		PMS1	ORMDL2	FTH1				SPIDR
H1F0		ECT2	ACTL6A	PDLIM7				DEGS1
ITM2B		ENO1	WEE1	ADGB				H2AFY
RBPMS		CKAP2	PPP2R5C	IFFO2				CSPP1
DDIT4		DCTPP1	HSP90B1	JPT1				PATL1
CHMP4B		CEP57	CEP78	DPYSL2				CPT1A
MUCL1		VDAC3	PNRC2	TAX1BP3				FAM20B
TOP2B		FAM129A	ADD3	FLII				PARP1
H2AFJ		RPA1	TMEM258	CAPN1				CASP2
MSI2		SAE1	PMF1	PEA15				TBC1D10B
RALGPS2		EIF4EBP1	PDCD5	CSTB				ATL3
ZFAND5		KMT5A	PTMS	ILK				CS
MYL12B		TRIM28	LSM3	SLC20A2				SP1
HERPUD1		TECR	PSMD14	CYR61				NUDT21
RXRA		SUZ12	CEP70	ATP2A2				STK24
UBA1		TMEM109	SF3B2	ITGB6				CLDN7
CALM1		RBBP7	SNRPF	RCN1				SF1
RBM47		MCUB	RAD23A	GNG12				CALM3
KDM5B		TIMM21	COX8A	SRI				DKC1
SELENBP1		PATL1	DHFR	TMEM43				CCT5
C4orf3		HNRNPA3	HNRNPH1	ANKRD36C				RHEB
ACTR2		XPO1	YBX1	TLN1				FDPS
FASN		FUS	NASP	DBN1				GLRX2
CAPN8		ATP5IF1	TNPO3	DSTN				TPR
TSC22D1		POLD2	DNAJC8	SLC38A2				PCBP2
SRSF5		H2AFY	SNRPD1	CUL4B				ABHD12
JARID2		DPM2	TPRKB	TMCO3				CDC5L
CAB39L		CCT6A	2023-03-07	PFN1				PSMG3
SLC9A3R1		AKR7A2	SYNE2	TRAPPC1				SAE1
RYBP		CYC1	GGCT	PHLDB2				PRKACA
PLD3		SLC1A4	CHRAC1	TACC1				ERO1A
SCP2		HMGCS1	USP16	SHROOM3				CHCHD2
CERS2		CCDC34	PSMD10	TMEM9B				CSNK2B
USP22		ANXA5	MAP7D1	TSPAN14				ANKLE2
RTL8C		PTGES3	YWHAH	FBXO7				NUP153
DHRS7		ATP5MC1	CTCF	JAK1				ACTR1B
RAB14		PCMT1	PLEKHA5	ALDH3A2				ARPIN
RERE		FARSB	SAE1	SINHCAF				NFIC
TOP1		EMP2	STIP1	CDV3				VAPA
ETFA		CNOT9	SOX11	OPTN				GINM1
CD46		GAPDH	ESRP1	TBCB				BLOC1S1
BSPRY		GPD2	KIF5B	CEMIP2				HDAC2
UBE3A		COMMD4	EIF4G2	CD63				IPO7
NBL1		PRKDC	EIF5A	RSU1				MEA1
SELENOW		RAD1	SHMT1	SVIL				SET
PDLIM5		CPSF3	RNASEH2C	TRIM8				EIF2S2
CERS6		RAD23A	EBP	FTL				NAA50
CNN3		MEA1	CCDC59	RARRES1				RBBP8
GOLM1		CNTNAP2	MDH1	PARP4				GGH
NECTIN2		CHCHD2	HNRNPR	PTGFRN				ERH
SARAF		NUP62	SEPHS1	DST				MAL2
OAZ1		CDKN1A	TMEM18	WDR1				PPP1CA
CRACR2B		RDX		B4GALT5
GRB2		NAP1L1		RBPMS
CCND1		GGH		TAPBP
RAB3D		PRXL2B		MAP1LC3A
SIX1		GCSH		TUBB6
TOM1L2		KLHL23		PSMA5
PDIA3		HSPA14		PPP1R14B
FRMD6		MAD2L2		SHKBP1
BZW1		UBE2M		STK38
ANXA2		ISYNA1		CLIP1
UBXN4		MFSD14B		PLP2
ANXA6		KHSRP		PTMS
LDOC1		RECQL		SH3BGRL3
NDUFA4		CCT5		EIF4G2
PRKAR1A		SF3B4		SESN3
PPIC		LSM4		MBNL2
SPTLC2		RIF1		CTNNA1
ZNRF2		HSPA9		SH3D19
RAB11A		KDELR2		TRIM2
RHOQ		TFAM		RIPK2
CTSB		ZFP91		YWHAZ
CALM3		UTP11		TUBB2A
SNRPN		NET1		NCKAP1
H3F3A		GDI2		MYADM
TTC6		ANP32E		VWA5A
YPEL5		HINT1		ESYT2
SMDT1		ACTL6A		HIGD1A
ARHGDIB		UBE2S		SCD5
SEC61B		HACD3		ZMIZ2
FOS		CHCHD10		MAP7D1
CCDC186		FDPS		TMEM30A
B4GALT1		COMTD1		IGFBP2
EFHD1		CFL1		APLP2
SEMA4B		SNRPA		DSG2
TAX1BP1		SIX1		LTBR
ZNF24		NPM1		MPZL2
STT3B		RBBP4		NAALADL2
HBP1		NUP153		DNAJB1
METTL7A		DKC1		TUBA1C
ACLY		IDI1		PPL
		MOCS2		CLIC1
		MAPRE1		KLF6
		SLC25A1		EIF1
		TCERG1		LSR
		DNAJA1		SCRN1
		KPNA2		CYP4X1
		RBMX		HINT1
		TIMM10		CTSZ
		NDUFA6		TEAD1
		HNRNPR		GNB1
		CS		ATP2C1
		PSMD14		CDCP1
		EBP		DYNC1H1
		CENPB		NFIB
		RUSC1		CNN2
		CALR		BCL2L1
		HNRNPA2B1		CPEB2
		NUP50		FAM129B
		CHAMP1		RTL8C
		NABP2		GAPDH
		LDHB		DTNA
		CHD1L		MSMO1
		TUBB4B		IGF2R
		INSIG1		SEC14L1
		HSPE1		ARL2
		IPO7		CDH3
		SCCPDH		DHX32
		NFIC		UBE2D1
		PXMP2
		HSPH1
		NAA50
		EIF6
		SRM
		MAZ
		IMMT
		SUMO3
		PSMA7
		SRRM1
		PIH1D1
		FBL
		NDUFB2
		DDX50
		DHX9
		ILF3
		NUBP2
		ERH
		SRRT
		DCXR
		EIF2S2
		SYNCRIP
		UBAC1
		GSTCD
		POLR2I
		PARP1
		MAPK9
		UTP4
		PGAM1
		H3F3A
		NAE1
		CDK4
		MESD
		STK24
		UBE2I
		SF3A3
		EIF4A3
		RBM17
		CEBPZ
		ATL3
		HMGB3
		ABCE1
		FAM111A
		PSMG3
		HILPDA
		BUB3
		SQLE
		RB1
		ABHD11
		AKT1
		CYCS
		ACTR1B
		BOLA3
		APRT
		CTSH
		SFXN1
		ZDHHC6
		ADAT1
		RNPS1
		PHF10
		CAMTA1
		SPART
		CCT8
		GNPNAT1
		ACP1
		CSNK2B
		XRN2
		UMPS
		UQCR10
		EIF1AX
		SELENOK
		STARD7
		YBX1
		FADS2
		CTXN1
		TRIM37
		MDK
		NOP58
		TMA7
		NONO
		UCHL5
		GPAA1
		UQCRQ
		SNX5
		SLC25A11
		GTF3A
		CALU
		SUMO2
		U2AF2
		CCT2
		MAL2
		DPYSL2
		ATP1B3
		WTAP
		PRDX2
		HNRNPU
		FH
		ZNF106
		UBE2N
		TCP1
		RAB3IP
		IDH2
		TXNDC17
		EIF2AK2
		UQCRH
		ZNF43
		TRIR
		SMC6
		RAI14
		PLSCR1
		SNRPB
		MBD4
		TP53
		ISOC1
		DDX21
		DLST
		EMC6
		CAMK2N1
		UBXN2A
		ABHD5
		EPHX1
		SOD2
		SKA2
		PSMD2
		ARPC1A
		SHMT2
		DNAJC21
		YWHAE
		IGFBP7
		PRXL2A
		NOP14
		EIF5
		CAND1
		RCC1
		TFRC
		POLR2J
		FAM192A
		SNAP29
		ELF2
		GPX4
		NUP88
		KIF5C
		C3orf14
		SNU13
		HDAC2
		CBX1
		TMEM238
		TEX261
		TIMM23
		EI24
		BOLA2B
		EIF5A
		SLC39A6
		REEP6
		MAPK3
		ARL3
		PPDPF
		ANAPC11
		SNRPD3
		PSMD1
		LRRC59
		IER3IP1
		AHCY
		TST
		TMEM18
		TIAL1
		XRCC6
		PYGO2
		VPS29
		SMC5
		GTPBP4
		POLE4
		VDAC2
		MAPK13
		TPGS2
		NAA15
		ASNSD1
		CXCR4
		FKBP4
		LNPK
		NHP2
		ROCK2
		ELOC
		CLNS1A
		CCDC14
		P4HB
		SUCLG1
		DPY30
		ATP6V0B
		EIF4A1
		POLR2H
		IGFBP2
		ATP5MC3
		FRG1
		SLC25A39
		HMGN1
		HTATSF1
		NUTF2
		2023-09-08
		NDUFAF8
		UQCC2
		LRRC58
		NIFK
		COX8A
		SPATS2
		PIGX
		SRP9
		DYNLL2
		TARS
		LSM8
		RCC2
		NEU1
		PHB
		LSM12
		FBXO21
		DDX46
		EIF2S1
		TMX1
		PLOD2
		HNRNPUL1
		TMEM70
		TCEA1
		PDIA6
		SLC1A5
		COPS6
		LSM5
		PRKACA
		NDUFS8
		EIF4E
		PDS5B
		CUTA
		STT3A
		ADRM1
		SELENOW
		FASN
		USP14
		PHPT1
		SLC16A2
		EEF1B2
		PGK1
		WBP11
		SF3A2
		HSDL2
		RCN2
		PABPC4
		ACADM
		KNOP1
		API5
		SH3GL1
		HMCES
		ECHS1
		EIF5B
		BANF1
		WSB2
		PPP1CC
		NMD3
		RSRC1
		NIPA2
		CISD2
		RPAP3
		IQGAP2
		ELAVL1
		MAN2A1
		SPCS1
		CHCHD1
		PDHA1
		ATP5PF
		NDUFS1
		C8orf33
		MATR3
		EIF3B
		SF3B2
		DPM1
		RTN3
		KYAT3
		PPP1R7
		BAG5
		DHCR24
		SCAF1
		AARS
		KHDRBS1
		NR2F6
		PSMG2
		GINM1
		TPRKB

## Sheet: Table. S4
Supplementary Table 2. Meta-ClustGSs
meta-ClustGS 1	meta-ClustGS 2	meta-ClustGS 3	meta-ClustGS 4	meta-ClustGS 5	meta-ClustGS 6	meta-ClustGS 7
TOP2A	FAM111B	SFRP1	CXCL14	XBP1	KLK5	XBP1
BIRC5	PCNA	NTRK2	COL17A1	TFAP2B	KRT17	EEF1A1
MKI67	RRM2	NGFR	TIMP3	TMC5	TMSB4X	KRT7
TUBA1B	DTL	STAC2	MYL9	AGR2	ANXA2	CCND1
HMGB2	CCNE2	CHI3L1	MYLK	CYP4Z1	KLK7	ST3GAL1
UBE2C	GINS2	GABRP	TAGLN	SPTSSB	LGALS1	AGR2
TPX2	MCM3	SPARC	JAG2	CA12	S100A10
CENPF	MCM4	RARRES1	SEMA5A	MUC6	S100A6
DLGAP5	MCM6	LTF	LOXL2	FOXA1	S100A11
CDK1	WDR76	SLC25A37	IGFBP5	PRSS23	KRT23
CCNA2	E2F1	NDRG2	TPM2	TMEM45A	KRT6B
NCAPG	CDC6	SAA1	ACTA2	SLC40A1	FSTL1
CCNB1	CENPU	APOE	EFEMP1	MLPH	ANXA1
PLK1	ZWINT	LTBP2	PDGFA	TMEM45B	TACSTD2
HMMR	MCM2	EEF1A1		ANKRD30A
KIF20A	MCM7	KRT14		PLAT
AURKA	DUT	CD59		GMNN
PTTG1	TK1	KRT5		PRLR
CENPA	ZNF367	MYLK		MUCL1
PBK	HELLS	CYP1B1		GATA3
ZWINT	CDK1	SCGB2A1		AR
H2AFZ	FEN1	A2M		KRT8
DEPDC1		KRT6B		PMP22
CENPE		PTN		ALDH3B2
PRR11		SCGB1D2		TCIM
HSP90AB1		MGP
TK1		CITED4
CKS1B		TNFAIP2
CEP55		SCGB2A2
CENPU
PTMA
NEK2
PCLAF
HMGB1
TYMS
TUBB
NCAPH
CKS2
STMN1
UBE2T
ASPM
HSP90AA1
NUSAP1
KIFC1
PKMYT1
TTK
KIF2C
KIF4A
CDC20
IQGAP3
HMGN2
FOXM1
UBE2S
BUB1

## Sheet: Table. S5
Supplementary Table 3. PDO-specific ClustGSs
	ob155#C1	ob203#C1	ob203#C3	ob203#C4	ob207P#C2	ob207P#C4	ob207P#C5	ob210#C2	ob210#C5
1	EIF3H	KRT19	KRT15	KCNJ3	MAGEA4	VIM	NDUFS8	MUCL1	ECM1
2	PABPC1	KRT8	BMPR1B	APOD	HMGB2	CYP4Z1	PRKAR1A	SCD	SERPINI1
3	AARD	GRB14	PRKACB	IFI27	DHTKD1	NAP1L1	MALAT1	TFF3	CXCL14
4	CRABP2	SCGB2A2	MAP3K1	CSTA	LGALS3BP	PPP1R1B	MAP1LC3B	APOD	BASP1
5	COX6C	SMOX	MUCL1	PSCA	STMN1	LGALS3BP	AP3D1	PKM	IFI6
6	TKT	CRISP3	COX7A1	TRGC1	HSPB1	DUSP6	ATXN7L3B	TFF1	S100A14
7	TACSTD2	SCGB1D2	UGT2B11	CTTN	PCLAF	MAGEA4	SSR4	TRGC1	STS
8	PIK3R3	STC2	ITPRID2	DNAJC1	VIM	ST8SIA6.AS1	RAB3D	SPINT2	UPK2
9	SPTSSA	MAOB	PDZK1IP1	IFI6	HCLS1	TPT1	RTF1	EEF1A1	NCAM2
10	EEF1A1	DCAF10	CST4	BRINP3	HMGB1	PIP	DDX3X	CD24	PSCA
11	NES	DUSP4	S100A7	HSPB8	FRZB	HSPB1	AKT1	HSP90AB1	FAM107B
12	EIF3E	SEMA3C	H1F0	POF1B	CALM1	RARRES1	STRAP	BRINP3	MX1
13	CST3	COL2A1	MGP	MDK	TYMS	CD59	LRP10	MAGED1	PLAT
14	HIST1H2BG	LURAP1L	JUN	FAM3B	CENPU	SELENOP	SF3B1	KCNC2	TCEAL4
15	CHI3L1	RBPMS	TPT1	BMI1	MCM10	SERPINI1	RDH11	HSPB1	CCL28
16	GSTP1	COX6C	NFKBIZ	ANO1	RRM2	TFAP2B	CD151	RHOBTB3	TSPAN8
17	LY6D	GPRC5A	HIST1H1C	CRABP2	WFDC2	CD36	MMADHC	S100A6	SLPI
18	UQCRB	EVL	ELOVL5	PABPC1	H2AFZ	FAIM2	CCT8	TMED3	PHLDA1
19	AC104986.2	CD36	FTH1	TPM4	ATAD2	PLD3	MAGED1	DHCR7	SELENBP1
20	RACK1	KRT18	HOXB3	YWHAZ	PTMA	IFITM3	PTBP1	CLU	ADAM8
21	EIF2S3	NAT1	BST2	CD63	DUT	HCLS1	UBE2Z	CXCL17	EGLN3
22	HIST2H2BE	C6orf141	SLC39A6	CFL1	SSX1	FMOD	ATP6V1A	CEACAM5	STC1
23	SLC25A6	FAM198B	NTN4	ATP6AP1	CAPRIN1	FRZB	SRSF10	ARF1	PLA2G2A
24	MIEN1	ZBTB18	NPY1R	ATP5F1E	RARRES1	GRN	CIRBP	NUCB2	SLC39A6
25	CEBPB	CALML5	MRPS30.DT	MARCKS	CDK4	CLU	MANF	S100A14	RALBP1
